# Supplementary material for: AF10 (MLLT10) prevents somatic cell reprogramming through regulation of DOT1L-mediated H3K79 methylation
Source: Epigenetics Chromatin. 2021 Jul 2;14:32. doi: 10.1186/s13072-021-00406-7 (PMC8254283; doi:10.1186/s13072-021-00406-7)
Supplement: Supplementary file 4 — Additional file 4 Table S3. Raw data of mass spectrometry analysis of BioID. [file 13072_2021_406_MOESM4_ESM.xlsx]

## Sheet: Summary
		Koç University Proteomics Facility n-LC/MS/MS Result Report
Project Name:	Koç University_Tamer Önder
Digest Method:	on bead
Instrumental System:	Thermo Scientific Q Exactive Quadrupole-Orbitrap Mass Spectrometer with nano Liquid Chromatography (n-LC MS/MS)
Sample Gradient:	5%B-40%B(70.0 min),40%B-95%B(4 min),95%B- 5%B(2 min), 5%B- 95%B(2 min), 95%B-5%B(2 min), 5%B(10 min)
Flow:	300 nl/min
Total Run Time:	90 min
False Discovery Rate (FDR):	0.0001
Programme:	Thermo Discoverer 1.4
Data Servers:	Mascot & Sequest
Database:	Uniprot
Sample Names:
Raw Name		Replicates I	Replicates II
293T_PB*		293T_PB_1	293T_PB_2
293T_Dot1LWT_PB		293T_Dot1LWT_PB_1	293T_Dot1LWT_PB_2
293T_Dot1Lmut_PB		293T_Dot1Lmut_PB_1	293T_Dot1Lmut_PB_2
*PB: Plus biotin
Report Parameters	Description
Coverage:	Displays by default the percentage of the protein sequence covered by identified peptides.
PSMs:	Displays the total number of identified peptide sequences (peptide spectrum matches) for the protein, including those redundantly identified.
Aas	Shows by default the sequence length of the protein.
cal pI:	Displays the theoretically calculated isoelectric point, which is the pH at which a particular molecule carries no net electrical charge.
FDR:	The false discovery rate (FDR), or the false positive rate, is a statistical value that estimates the number of false positive identifications among all identifications found by a peptide identification search. It is a measure of the certainty of the identification.(Target 0.05)
Missed Cleavages:	Number of cleavage sites in a peptide sequence that a cleavage reagent (enzyme) did not cleave.

## Sheet: 293T_PB_1
Accession	Description	ΣCoverage	Σ# Proteins	Σ# Unique Peptides	Σ# Peptides	Σ# PSMs	# AAs	MW [kDa]	calc. pI
P62913	60S ribosomal protein L11 OS=Homo sapiens GN=RPL11 PE=1 SV=2 - [RL11_HUMAN]	56.74	4	12	12	28	178	20.2396	9.59814
P46781	40S ribosomal protein S9 OS=Homo sapiens GN=RPS9 PE=1 SV=3 - [RS9_HUMAN]	39.18	5	11	11	28	194	22.5776	10.6528
P04264	Keratin, type II cytoskeletal 1 OS=Homo sapiens GN=KRT1 PE=1 SV=6 - [K2C1_HUMAN]	38.35	9	21	23	51	644	65.999	8.11865
P26373	60S ribosomal protein L13 OS=Homo sapiens GN=RPL13 PE=1 SV=4 - [RL13_HUMAN]	34.6	6	8	8	20	211	24.2465	11.6489
P18621	60S ribosomal protein L17 OS=Homo sapiens GN=RPL17 PE=1 SV=3 - [RL17_HUMAN]	33.15	14	7	7	14	184	21.3833	10.1694
P63173	60S ribosomal protein L38 OS=Homo sapiens GN=RPL38 PE=1 SV=2 - [RL38_HUMAN]	32.86	4	3	3	4	70	8.21273	10.0962
P49458	Signal recognition particle 9 kDa protein OS=Homo sapiens GN=SRP9 PE=1 SV=2 - [SRP09_HUMAN]	32.56	3	3	3	6	86	10.1051	7.97217
P62241	40S ribosomal protein S8 OS=Homo sapiens GN=RPS8 PE=1 SV=2 - [RS8_HUMAN]	32.21	2	6	6	12	208	24.1902	10.3159
P62701	40S ribosomal protein S4, X isoform OS=Homo sapiens GN=RPS4X PE=1 SV=2 - [RS4X_HUMAN]	31.94	5	9	9	17	263	29.5791	10.1548
P62280	40S ribosomal protein S11 OS=Homo sapiens GN=RPS11 PE=1 SV=3 - [RS11_HUMAN]	31.65	4	6	6	15	158	18.419	10.3013
P62937	Peptidyl-prolyl cis-trans isomerase A OS=Homo sapiens GN=PPIA PE=1 SV=2 - [PPIA_HUMAN]	31.52	8	6	6	11	165	18.0009	7.81104
P15880	40S ribosomal protein S2 OS=Homo sapiens GN=RPS2 PE=1 SV=2 - [RS2_HUMAN]	30.72	7	9	9	17	293	31.3046	10.2427
P62753	40S ribosomal protein S6 OS=Homo sapiens GN=RPS6 PE=1 SV=1 - [RS6_HUMAN]	29.72	3	8	8	18	249	28.663	10.8433
P62805	Histone H4 OS=Homo sapiens GN=HIST1H4A PE=1 SV=2 - [H4_HUMAN]	29.13	1	3	3	8	103	11.3604	11.356
Q06830	Peroxiredoxin-1 OS=Homo sapiens GN=PRDX1 PE=1 SV=1 - [PRDX1_HUMAN]	28.64	2	6	6	11	199	22.0963	8.1333
P83881	60S ribosomal protein L36a OS=Homo sapiens GN=RPL36A PE=1 SV=2 - [RL36A_HUMAN]	28.3	8	6	6	10	106	12.4328	10.5796
O60814	Histone H2B type 1-K OS=Homo sapiens GN=HIST1H2BK PE=1 SV=3 - [H2B1K_HUMAN]	27.78	17	3	3	9	126	13.8816	10.3159
P62888	60S ribosomal protein L30 OS=Homo sapiens GN=RPL30 PE=1 SV=2 - [RL30_HUMAN]	26.96	3	2	2	4	115	12.7757	9.62744
P29372	DNA-3-methyladenine glycosylase OS=Homo sapiens GN=MPG PE=1 SV=3 - [3MG_HUMAN]	26.85	5	6	6	10	298	32.8478	9.56885
P61247	40S ribosomal protein S3a OS=Homo sapiens GN=RPS3A PE=1 SV=2 - [RS3A_HUMAN]	26.52	12	7	7	13	264	29.9257	9.72998
P17844	Probable ATP-dependent RNA helicase DDX5 OS=Homo sapiens GN=DDX5 PE=1 SV=1 - [DDX5_HUMAN]	26.38	9	15	19	41	614	69.1047	8.92432
P27635	60S ribosomal protein L10 OS=Homo sapiens GN=RPL10 PE=1 SV=4 - [RL10_HUMAN]	25.23	8	5	5	12	214	24.5879	10.0815
P46779	60S ribosomal protein L28 OS=Homo sapiens GN=RPL28 PE=1 SV=3 - [RL28_HUMAN]	24.82	8	5	5	9	137	15.7377	12.0151
P83731	60S ribosomal protein L24 OS=Homo sapiens GN=RPL24 PE=1 SV=1 - [RL24_HUMAN]	23.57	3	4	4	7	157	17.7679	11.2534
P60866	40S ribosomal protein S20 OS=Homo sapiens GN=RPS20 PE=1 SV=1 - [RS20_HUMAN]	23.53	5	4	4	9	119	13.3643	9.93506
P46776	60S ribosomal protein L27a OS=Homo sapiens GN=RPL27A PE=1 SV=2 - [RL27A_HUMAN]	22.97	4	4	4	7	148	16.551	11.0044
P35527	Keratin, type I cytoskeletal 9 OS=Homo sapiens GN=KRT9 PE=1 SV=3 - [K1C9_HUMAN]	22.79	7	11	12	24	623	62.0268	5.23682
P62633	Cellular nucleic acid-binding protein OS=Homo sapiens GN=CNBP PE=1 SV=1 - [CNBP_HUMAN]	22.6	8	3	3	5	177	19.4496	7.7085
P68104	Elongation factor 1-alpha 1 OS=Homo sapiens GN=EEF1A1 PE=1 SV=1 - [EF1A1_HUMAN]	22.51	7	9	9	20	462	50.1091	9.01221
Q9Y3C1	Nucleolar protein 16 OS=Homo sapiens GN=NOP16 PE=1 SV=2 - [NOP16_HUMAN]	22.47	6	3	3	7	178	21.1751	9.93506
P84098	60S ribosomal protein L19 OS=Homo sapiens GN=RPL19 PE=1 SV=1 - [RL19_HUMAN]	22.45	4	5	5	9	196	23.4512	11.4731
P62266	40S ribosomal protein S23 OS=Homo sapiens GN=RPS23 PE=1 SV=3 - [RS23_HUMAN]	22.38	5	4	4	6	143	15.7977	10.4917
P05165	Propionyl-CoA carboxylase alpha chain, mitochondrial OS=Homo sapiens GN=PCCA PE=1 SV=4 - [PCCA_HUMAN]	21.98	5	13	13	24	728	80.0081	7.51807
P62829	60S ribosomal protein L23 OS=Homo sapiens GN=RPL23 PE=1 SV=1 - [RL23_HUMAN]	21.43	2	2	2	3	140	14.8561	10.5063
P42766	60S ribosomal protein L35 OS=Homo sapiens GN=RPL35 PE=1 SV=2 - [RL35_HUMAN]	21.14	2	3	3	5	123	14.5426	11.0483
Q13085	Acetyl-CoA carboxylase 1 OS=Homo sapiens GN=ACACA PE=1 SV=2 - [ACACA_HUMAN]	20.42	16	42	42	74	2346	265.385	6.3667
P11498	Pyruvate carboxylase, mitochondrial OS=Homo sapiens GN=PC PE=1 SV=2 - [PYC_HUMAN]	20.12	4	21	21	43	1178	129.551	6.84424
P62891	60S ribosomal protein L39 OS=Homo sapiens GN=RPL39 PE=1 SV=2 - [RL39_HUMAN]	19.61	2	1	1	1	51	6.40265	12.5571
P62269	40S ribosomal protein S18 OS=Homo sapiens GN=RPS18 PE=1 SV=3 - [RS18_HUMAN]	18.42	1	3	3	4	152	17.7079	10.9897
P06733	Alpha-enolase OS=Homo sapiens GN=ENO1 PE=1 SV=2 - [ENOA_HUMAN]	18.2	15	7	7	14	434	47.1393	7.38623
O95232	Luc7-like protein 3 OS=Homo sapiens GN=LUC7L3 PE=1 SV=2 - [LC7L3_HUMAN]	17.82	9	8	8	16	432	51.4351	9.78857
Q9BQE3	Tubulin alpha-1C chain OS=Homo sapiens GN=TUBA1C PE=1 SV=1 - [TBA1C_HUMAN]	17.82	29	6	6	14	449	49.8635	5.09717
P07437	Tubulin beta chain OS=Homo sapiens GN=TUBB PE=1 SV=2 - [TBB5_HUMAN]	17.57	21	7	7	15	444	49.639	4.89404
P62857	40S ribosomal protein S28 OS=Homo sapiens GN=RPS28 PE=1 SV=1 - [RS28_HUMAN]	17.39	1	1	1	2	69	7.8362	10.6968
P62861	40S ribosomal protein S30 OS=Homo sapiens GN=FAU PE=1 SV=1 - [RS30_HUMAN]	16.95	2	1	1	2	59	6.64382	12.147
O00571	ATP-dependent RNA helicase DDX3X OS=Homo sapiens GN=DDX3X PE=1 SV=3 - [DDX3X_HUMAN]	16.16	14	9	10	25	662	73.198	7.18115
P12236	ADP/ATP translocase 3 OS=Homo sapiens GN=SLC25A6 PE=1 SV=4 - [ADT3_HUMAN]	15.77	6	5	5	12	298	32.8452	9.74463
P46782	40S ribosomal protein S5 OS=Homo sapiens GN=RPS5 PE=1 SV=4 - [RS5_HUMAN]	15.69	4	3	3	8	204	22.8621	9.71533
P13645	Keratin, type I cytoskeletal 10 OS=Homo sapiens GN=KRT10 PE=1 SV=6 - [K1C10_HUMAN]	15.41	10	8	10	19	584	58.7917	5.21143
Q99878	Histone H2A type 1-J OS=Homo sapiens GN=HIST1H2AJ PE=1 SV=3 - [H2A1J_HUMAN]	14.84	1	1	1	1	128	13.9278	10.8872
P62910	60S ribosomal protein L32 OS=Homo sapiens GN=RPL32 PE=1 SV=2 - [RL32_HUMAN]	14.81	3	2	2	6	135	15.8498	11.3267
P35908	Keratin, type II cytoskeletal 2 epidermal OS=Homo sapiens GN=KRT2 PE=1 SV=2 - [K22E_HUMAN]	14.71	14	6	8	15	639	65.3932	8.00146
Q9P258	Protein RCC2 OS=Homo sapiens GN=RCC2 PE=1 SV=2 - [RCC2_HUMAN]	14.37	1	6	6	12	522	56.0492	8.77783
Q96EY4	Translation machinery-associated protein 16 OS=Homo sapiens GN=TMA16 PE=1 SV=2 - [TMA16_HUMAN]	14.29	3	3	3	5	203	23.8494	9.26123
Q9BVP2	Guanine nucleotide-binding protein-like 3 OS=Homo sapiens GN=GNL3 PE=1 SV=2 - [GNL3_HUMAN]	13.84	5	7	7	16	549	61.9545	9.15869
P16403	Histone H1.2 OS=Homo sapiens GN=HIST1H1C PE=1 SV=2 - [H12_HUMAN]	13.62	6	3	3	6	213	21.3517	10.9312
P61978	Heterogeneous nuclear ribonucleoprotein K OS=Homo sapiens GN=HNRNPK PE=1 SV=1 - [HNRPK_HUMAN]	13.61	6	4	4	7	463	50.9444	5.5415
P39019	40S ribosomal protein S19 OS=Homo sapiens GN=RPS19 PE=1 SV=2 - [RS19_HUMAN]	13.1	6	2	2	4	145	16.0505	10.3159
P62273	40S ribosomal protein S29 OS=Homo sapiens GN=RPS29 PE=1 SV=2 - [RS29_HUMAN]	12.5	3	1	1	2	56	6.6723	10.1255
P23396	40S ribosomal protein S3 OS=Homo sapiens GN=RPS3 PE=1 SV=2 - [RS3_HUMAN]	12.35	12	3	3	3	243	26.6714	9.65674
P04080	Cystatin-B OS=Homo sapiens GN=CSTB PE=1 SV=2 - [CYTB_HUMAN]	12.24	1	1	1	2	98	11.1326	7.56201
Q5JTH9	RRP12-like protein OS=Homo sapiens GN=RRP12 PE=1 SV=2 - [RRP12_HUMAN]	12.03	7	14	14	24	1297	143.611	8.74854
Q6NXT2	Histone H3.3C OS=Homo sapiens GN=H3F3C PE=1 SV=3 - [H3C_HUMAN]	11.85	11	2	2	3	135	15.2044	11.1069
E9PL08	Volume-regulated anion channel subunit LRRC8D (Fragment) OS=Homo sapiens GN=LRRC8D PE=4 SV=3 - [E9PL08_HUMAN]	11.76	3	1	1	1	187	21.3048	7.37158
P62249	40S ribosomal protein S16 OS=Homo sapiens GN=RPS16 PE=1 SV=2 - [RS16_HUMAN]	11.64	6	2	2	6	146	16.435	10.2134
P56270	Myc-associated zinc finger protein OS=Homo sapiens GN=MAZ PE=1 SV=1 - [MAZ_HUMAN]	11.32	15	6	6	10	477	48.5764	8.95361
P62847	40S ribosomal protein S24 OS=Homo sapiens GN=RPS24 PE=1 SV=1 - [RS24_HUMAN]	11.28	6	1	1	3	133	15.4134	10.7847
Q92841	Probable ATP-dependent RNA helicase DDX17 OS=Homo sapiens GN=DDX17 PE=1 SV=2 - [DDX17_HUMAN]	11.25	5	4	8	20	729	80.222	8.26514
P62917	60S ribosomal protein L8 OS=Homo sapiens GN=RPL8 PE=1 SV=2 - [RL8_HUMAN]	10.51	5	2	2	4	257	28.0073	11.0337
Q15366	Poly(rC)-binding protein 2 OS=Homo sapiens GN=PCBP2 PE=1 SV=1 - [PCBP2_HUMAN]	10.41	22	2	3	5	365	38.5556	6.78564
P48730	Casein kinase I isoform delta OS=Homo sapiens GN=CSNK1D PE=1 SV=2 - [KC1D_HUMAN]	9.88	10	4	4	6	415	47.3002	9.74463
P60709	Actin, cytoplasmic 1 OS=Homo sapiens GN=ACTB PE=1 SV=1 - [ACTB_HUMAN]	9.87	31	3	3	6	375	41.7097	5.47803
P61513	60S ribosomal protein L37a OS=Homo sapiens GN=RPL37A PE=1 SV=2 - [RL37A_HUMAN]	9.78	7	1	1	2	92	10.2685	10.4331
P31943	Heterogeneous nuclear ribonucleoprotein H OS=Homo sapiens GN=HNRNPH1 PE=1 SV=4 - [HNRH1_HUMAN]	9.58	22	3	3	6	449	49.1984	6.30322
P47914	60S ribosomal protein L29 OS=Homo sapiens GN=RPL29 PE=1 SV=2 - [RL29_HUMAN]	9.43	1	1	1	2	159	17.7411	11.6636
H0YL99	28S ribosomal protein S11, mitochondrial OS=Homo sapiens GN=MRPS11 PE=1 SV=1 - [H0YL99_HUMAN]	9.32	3	1	1	1	118	13.0076	10.1987
O15235	28S ribosomal protein S12, mitochondrial OS=Homo sapiens GN=MRPS12 PE=1 SV=1 - [RT12_HUMAN]	8.7	1	1	1	1	138	15.163	10.2866
P06748	Nucleophosmin OS=Homo sapiens GN=NPM1 PE=1 SV=2 - [NPM_HUMAN]	8.5	4	3	3	5	294	32.5548	4.77979
P09874	Poly [ADP-ribose] polymerase 1 OS=Homo sapiens GN=PARP1 PE=1 SV=4 - [PARP1_HUMAN]	8.28	1	6	6	11	1014	113.012	8.88037
Q9GZV4	Eukaryotic translation initiation factor 5A-2 OS=Homo sapiens GN=EIF5A2 PE=1 SV=3 - [IF5A2_HUMAN]	7.84	9	1	1	2	153	16.7822	5.57959
P62987	Ubiquitin-60S ribosomal protein L40 OS=Homo sapiens GN=UBA52 PE=1 SV=2 - [RL40_HUMAN]	7.81	2	1	1	1	128	14.719	9.83252
Q9H5H4	Zinc finger protein 768 OS=Homo sapiens GN=ZNF768 PE=1 SV=2 - [ZN768_HUMAN]	7.78	2	4	4	8	540	60.1908	7.97217
P49207	60S ribosomal protein L34 OS=Homo sapiens GN=RPL34 PE=1 SV=3 - [RL34_HUMAN]	7.69	1	1	1	1	117	13.2845	11.4731
G3V5X6	Heterogeneous nuclear ribonucleoproteins C1/C2 (Fragment) OS=Homo sapiens GN=HNRNPC PE=1 SV=1 - [G3V5X6_HUMAN]	7.69	17	1	1	1	117	12.7725	9.49561
P09651	Heterogeneous nuclear ribonucleoprotein A1 OS=Homo sapiens GN=HNRNPA1 PE=1 SV=5 - [ROA1_HUMAN]	7.53	12	2	2	3	372	38.7231	9.12939
P35659	Protein DEK OS=Homo sapiens GN=DEK PE=1 SV=1 - [DEK_HUMAN]	7.47	5	3	3	5	375	42.6479	8.55811
Q02543	60S ribosomal protein L18a OS=Homo sapiens GN=RPL18A PE=1 SV=2 - [RL18A_HUMAN]	7.39	5	1	1	2	176	20.7489	10.7114
Q00839	Heterogeneous nuclear ribonucleoprotein U OS=Homo sapiens GN=HNRNPU PE=1 SV=6 - [HNRPU_HUMAN]	7.39	3	8	8	12	825	90.528	5.99854
P07477	Trypsin-1 OS=Homo sapiens GN=PRSS1 PE=1 SV=1 - [TRY1_HUMAN]	7.29	12	2	2	13	247	26.5411	6.50732
P62263	40S ribosomal protein S14 OS=Homo sapiens GN=RPS14 PE=1 SV=3 - [RS14_HUMAN]	7.28	1	1	1	1	151	16.2625	10.0522
P61927	60S ribosomal protein L37 OS=Homo sapiens GN=RPL37 PE=1 SV=2 - [RL37_HUMAN]	7.22	1	1	1	1	97	11.0709	11.7368
P62851	40S ribosomal protein S25 OS=Homo sapiens GN=RPS25 PE=1 SV=1 - [RS25_HUMAN]	7.2	1	1	1	2	125	13.7337	10.1108
P62899	60S ribosomal protein L31 OS=Homo sapiens GN=RPL31 PE=1 SV=1 - [RL31_HUMAN]	7.2	1	1	1	1	125	14.4539	10.5356
Q8NC51	Plasminogen activator inhibitor 1 RNA-binding protein OS=Homo sapiens GN=SERBP1 PE=1 SV=2 - [PAIRB_HUMAN]	7.11	4	2	2	4	408	44.9385	8.646
Q15365	Poly(rC)-binding protein 1 OS=Homo sapiens GN=PCBP1 PE=1 SV=2 - [PCBP1_HUMAN]	7.02	2	1	2	4	356	37.4739	7.09326
Q7Z3I7	Zinc finger protein 572 OS=Homo sapiens GN=ZNF572 PE=2 SV=1 - [ZN572_HUMAN]	6.81	63	1	1	1	529	61.1985	8.00146
P61254	60S ribosomal protein L26 OS=Homo sapiens GN=RPL26 PE=1 SV=1 - [RL26_HUMAN]	6.21	7	1	1	2	145	17.2475	10.5503
Q5T280	Putative methyltransferase C9orf114 OS=Homo sapiens GN=C9orf114 PE=1 SV=3 - [CI114_HUMAN]	6.12	2	2	2	3	376	41.9824	7.43018
P62277	40S ribosomal protein S13 OS=Homo sapiens GN=RPS13 PE=1 SV=2 - [RS13_HUMAN]	5.96	1	1	1	1	151	17.2117	10.5356
Q96RQ3	Methylcrotonoyl-CoA carboxylase subunit alpha, mitochondrial OS=Homo sapiens GN=MCCC1 PE=1 SV=3 - [MCCA_HUMAN]	5.93	5	4	4	7	725	80.4219	7.78174
P02533	Keratin, type I cytoskeletal 14 OS=Homo sapiens GN=KRT14 PE=1 SV=4 - [K1C14_HUMAN]	5.93	17	1	3	5	472	51.5294	5.16064
Q16629	Serine/arginine-rich splicing factor 7 OS=Homo sapiens GN=SRSF7 PE=1 SV=1 - [SRSF7_HUMAN]	5.88	4	1	1	2	238	27.35	11.8247
P50914	60S ribosomal protein L14 OS=Homo sapiens GN=RPL14 PE=1 SV=4 - [RL14_HUMAN]	5.58	2	1	1	2	215	23.417	10.9312
Q9Y324	rRNA-processing protein FCF1 homolog OS=Homo sapiens GN=FCF1 PE=2 SV=1 - [FCF1_HUMAN]	5.56	4	1	1	2	198	23.3542	9.70068
P78549	Endonuclease III-like protein 1 OS=Homo sapiens GN=NTHL1 PE=1 SV=2 - [NTH_HUMAN]	5.45	4	1	1	2	312	34.3678	9.67139
Q9Y698	Voltage-dependent calcium channel gamma-2 subunit OS=Homo sapiens GN=CACNG2 PE=1 SV=1 - [CCG2_HUMAN]	4.95	1	1	1	1	323	35.943	8.98291
Q8IWS0	PHD finger protein 6 OS=Homo sapiens GN=PHF6 PE=1 SV=1 - [PHF6_HUMAN]	4.93	3	2	2	3	365	41.264	8.67529
Q9Y2R4	Probable ATP-dependent RNA helicase DDX52 OS=Homo sapiens GN=DDX52 PE=1 SV=3 - [DDX52_HUMAN]	4.34	2	2	2	3	599	67.4559	9.67139
Q5T440	Putative transferase CAF17, mitochondrial OS=Homo sapiens GN=IBA57 PE=1 SV=1 - [CAF17_HUMAN]	4.21	1	1	1	1	356	38.1311	9.83252
P62424	60S ribosomal protein L7a OS=Homo sapiens GN=RPL7A PE=1 SV=2 - [RL7A_HUMAN]	4.14	1	1	1	2	266	29.977	10.6089
H0YKS4	Annexin (Fragment) OS=Homo sapiens GN=ANXA2 PE=1 SV=1 - [H0YKS4_HUMAN]	3.98	8	1	1	1	176	19.5181	5.96045
Q9BZE4	Nucleolar GTP-binding protein 1 OS=Homo sapiens GN=GTPBP4 PE=1 SV=3 - [NOG1_HUMAN]	3.94	3	3	3	5	634	73.9178	9.49561
Q5H913-2	Isoform 2 of ADP-ribosylation factor-like protein 13A OS=Homo sapiens GN=ARL13A - [AR13A_HUMAN]	3.91	2	1	1	1	256	28.9781	8.82178
C9JK49	Protein LOC400891 (Fragment) OS=Homo sapiens GN=LOC400891 PE=4 SV=1 - [C9JK49_HUMAN]	3.83	2	1	1	1	366	38.7545	4.90674
P22087	rRNA 2'-O-methyltransferase fibrillarin OS=Homo sapiens GN=FBL PE=1 SV=2 - [FBRL_HUMAN]	3.43	7	1	1	2	321	33.7634	10.1841
Q9Y5J1	U3 small nucleolar RNA-associated protein 18 homolog OS=Homo sapiens GN=UTP18 PE=1 SV=3 - [UTP18_HUMAN]	3.24	1	1	1	1	556	61.9644	8.76318
P26599	Polypyrimidine tract-binding protein 1 OS=Homo sapiens GN=PTBP1 PE=1 SV=1 - [PTBP1_HUMAN]	3.2	14	2	2	3	531	57.1856	9.17334
Q02878	60S ribosomal protein L6 OS=Homo sapiens GN=RPL6 PE=1 SV=3 - [RL6_HUMAN]	3.13	1	1	1	2	288	32.7076	10.5796
P02768	Serum albumin OS=Homo sapiens GN=ALB PE=1 SV=2 - [ALBU_HUMAN]	3.12	6	2	2	3	609	69.3215	6.27783
Q9P016	Thymocyte nuclear protein 1 OS=Homo sapiens GN=THYN1 PE=1 SV=1 - [THYN1_HUMAN]	3.11	2	1	1	2	225	25.681	9.24658
I3L3U9	Ribosomal L1 domain-containing protein 1 (Fragment) OS=Homo sapiens GN=RSL1D1 PE=1 SV=1 - [I3L3U9_HUMAN]	3.04	3	1	1	1	296	33.8793	10.0083
Q96EK4	THAP domain-containing protein 11 OS=Homo sapiens GN=THAP11 PE=1 SV=2 - [THA11_HUMAN]	2.87	1	1	1	2	314	34.4335	8.98291
Q5T6C4	Ataxin-7-like protein 2 OS=Homo sapiens GN=ATXN7L2 PE=4 SV=1 - [Q5T6C4_HUMAN]	2.87	2	1	1	7	349	36.6245	9.59814
M0QYT0	Uncharacterized protein (Fragment) OS=Homo sapiens PE=4 SV=1 - [M0QYT0_HUMAN]	2.8	4	1	1	1	321	35.9916	7.41553
Q7L3S4	Zinc finger protein 771 OS=Homo sapiens GN=ZNF771 PE=1 SV=1 - [ZN771_HUMAN]	2.52	1	1	1	2	317	35.6791	8.79248
O75475	PC4 and SFRS1-interacting protein OS=Homo sapiens GN=PSIP1 PE=1 SV=1 - [PSIP1_HUMAN]	2.45	3	1	1	2	530	60.0667	9.12939
G3V1A6	Gasdermin domain containing 1, isoform CRA_d OS=Homo sapiens GN=GSDMD PE=1 SV=1 - [G3V1A6_HUMAN]	2.44	1	1	1	1	532	57.6984	5.38916
Q9H0S4	Probable ATP-dependent RNA helicase DDX47 OS=Homo sapiens GN=DDX47 PE=1 SV=1 - [DDX47_HUMAN]	2.42	2	1	1	2	455	50.6147	9.1001
Q6P087	RNA pseudouridylate synthase domain-containing protein 3 OS=Homo sapiens GN=RPUSD3 PE=1 SV=3 - [RUSD3_HUMAN]	2.28	7	1	1	2	351	38.4368	10.3159
O00409-2	Isoform 2 of Forkhead box protein N3 OS=Homo sapiens GN=FOXN3 - [FOXN3_HUMAN]	2.14	2	1	1	1	468	51.5022	7.1665
P25205	DNA replication licensing factor MCM3 OS=Homo sapiens GN=MCM3 PE=1 SV=3 - [MCM3_HUMAN]	2.1	3	2	2	3	808	90.924	5.77002
O43175	D-3-phosphoglycerate dehydrogenase OS=Homo sapiens GN=PHGDH PE=1 SV=4 - [SERA_HUMAN]	2.06	1	1	1	1	533	56.6144	6.7124
O43390	Heterogeneous nuclear ribonucleoprotein R OS=Homo sapiens GN=HNRNPR PE=1 SV=1 - [HNRPR_HUMAN]	2.05	5	1	1	2	633	70.8993	8.1333
Q00325	Phosphate carrier protein, mitochondrial OS=Homo sapiens GN=SLC25A3 PE=1 SV=2 - [MPCP_HUMAN]	1.93	1	1	1	1	362	40.0687	9.37842
Q96P11	Probable 28S rRNA (cytosine-C(5))-methyltransferase OS=Homo sapiens GN=NSUN5 PE=1 SV=2 - [NSUN5_HUMAN]	1.86	5	1	1	2	429	46.6623	8.6167
Q6ZN08	Putative zinc finger protein 66 OS=Homo sapiens GN=ZNF66 PE=5 SV=3 - [ZNF66_HUMAN]	1.57	1	1	1	2	573	65.8309	9.33447
Q8WYQ5	Microprocessor complex subunit DGCR8 OS=Homo sapiens GN=DGCR8 PE=1 SV=1 - [DGCR8_HUMAN]	1.55	1	1	1	1	773	85.9912	5.94775
Q14684	Ribosomal RNA processing protein 1 homolog B OS=Homo sapiens GN=RRP1B PE=1 SV=3 - [RRP1B_HUMAN]	1.45	2	1	1	2	758	84.3752	9.75928
Q9NVP1	ATP-dependent RNA helicase DDX18 OS=Homo sapiens GN=DDX18 PE=1 SV=2 - [DDX18_HUMAN]	1.34	1	1	1	2	670	75.3594	9.49561
A0A087WU64	DNA polymerase alpha catalytic subunit OS=Homo sapiens GN=POLA1 PE=4 SV=1 - [A0A087WU64_HUMAN]	1.3	3	1	1	4	1461	165.663	5.84619
P49711	Transcriptional repressor CTCF OS=Homo sapiens GN=CTCF PE=1 SV=1 - [CTCF_HUMAN]	1.24	2	1	1	2	727	82.7324	6.96143
P55265	Double-stranded RNA-specific adenosine deaminase OS=Homo sapiens GN=ADAR PE=1 SV=4 - [DSRAD_HUMAN]	0.73	6	1	1	2	1226	135.981	8.646
Q8N2Y8	Iporin OS=Homo sapiens GN=RUSC2 PE=1 SV=3 - [RUSC2_HUMAN]	0.73	1	1	1	1	1516	161.125	6.62451
O60241	Brain-specific angiogenesis inhibitor 2 OS=Homo sapiens GN=BAI2 PE=2 SV=2 - [BAI2_HUMAN]	0.69	1	1	1	1	1585	172.544	7.41553
O00411	DNA-directed RNA polymerase, mitochondrial OS=Homo sapiens GN=POLRMT PE=1 SV=2 - [RPOM_HUMAN]	0.65	2	1	1	2	1230	138.532	8.98291
E9PPJ1	Protein CASC5 OS=Homo sapiens GN=CASC5 PE=1 SV=2 - [E9PPJ1_HUMAN]	0.57	5	1	1	1	1746	195.524	5.56689
H0Y7L2	Dedicator of cytokinesis protein 7 (Fragment) OS=Homo sapiens GN=DOCK7 PE=1 SV=1 - [H0Y7L2_HUMAN]	0.54	7	1	1	1	1303	147.349	7.06396
P78527	DNA-dependent protein kinase catalytic subunit OS=Homo sapiens GN=PRKDC PE=1 SV=3 - [PRKDC_HUMAN]	0.44	2	2	2	3	4128	468.788	7.12256
H3BLS7	Vacuolar protein sorting-associated protein 13D (Fragment) OS=Homo sapiens GN=VPS13D PE=1 SV=1 - [H3BLS7_HUMAN]	0.44	3	1	1	1	3210	356.805	6.80029

## Sheet: 293T_PB_2
Accession	Description	ΣCoverage	Σ# Proteins	Σ# Unique Peptides	Σ# Peptides	Σ# PSMs	# AAs	MW [kDa]	calc. pI
P49458	Signal recognition particle 9 kDa protein OS=Homo sapiens GN=SRP9 PE=1 SV=2 - [SRP09_HUMAN]	53.49	3	5	5	10	86	10.1051	7.97217
P46781	40S ribosomal protein S9 OS=Homo sapiens GN=RPS9 PE=1 SV=3 - [RS9_HUMAN]	50.52	5	16	16	35	194	22.5776	10.6528
P18621	60S ribosomal protein L17 OS=Homo sapiens GN=RPL17 PE=1 SV=3 - [RL17_HUMAN]	41.85	12	9	9	19	184	21.3833	10.1694
P62280	40S ribosomal protein S11 OS=Homo sapiens GN=RPS11 PE=1 SV=3 - [RS11_HUMAN]	41.77	4	7	7	19	158	18.419	10.3013
O60814	Histone H2B type 1-K OS=Homo sapiens GN=HIST1H2BK PE=1 SV=3 - [H2B1K_HUMAN]	38.89	19	5	5	10	126	13.8816	10.3159
P26373	60S ribosomal protein L13 OS=Homo sapiens GN=RPL13 PE=1 SV=4 - [RL13_HUMAN]	38.39	6	11	11	26	211	24.2465	11.6489
P62937	Peptidyl-prolyl cis-trans isomerase A OS=Homo sapiens GN=PPIA PE=1 SV=2 - [PPIA_HUMAN]	38.18	8	5	5	10	165	18.0009	7.81104
P62913	60S ribosomal protein L11 OS=Homo sapiens GN=RPL11 PE=1 SV=2 - [RL11_HUMAN]	37.64	4	8	8	22	178	20.2396	9.59814
P62701	40S ribosomal protein S4, X isoform OS=Homo sapiens GN=RPS4X PE=1 SV=2 - [RS4X_HUMAN]	36.5	3	6	10	18	263	29.5791	10.1548
P04264	Keratin, type II cytoskeletal 1 OS=Homo sapiens GN=KRT1 PE=1 SV=6 - [K2C1_HUMAN]	36.18	9	19	22	51	644	65.999	8.11865
P29372	DNA-3-methyladenine glycosylase OS=Homo sapiens GN=MPG PE=1 SV=3 - [3MG_HUMAN]	34.23	5	8	8	17	298	32.8478	9.56885
P62753	40S ribosomal protein S6 OS=Homo sapiens GN=RPS6 PE=1 SV=1 - [RS6_HUMAN]	33.73	3	10	10	24	249	28.663	10.8433
P17844	Probable ATP-dependent RNA helicase DDX5 OS=Homo sapiens GN=DDX5 PE=1 SV=1 - [DDX5_HUMAN]	33.06	10	18	23	49	614	69.1047	8.92432
P62249	40S ribosomal protein S16 OS=Homo sapiens GN=RPS16 PE=1 SV=2 - [RS16_HUMAN]	30.14	7	5	5	14	146	16.435	10.2134
P46779	60S ribosomal protein L28 OS=Homo sapiens GN=RPL28 PE=1 SV=3 - [RL28_HUMAN]	29.93	8	6	6	11	137	15.7377	12.0151
P60866	40S ribosomal protein S20 OS=Homo sapiens GN=RPS20 PE=1 SV=1 - [RS20_HUMAN]	29.41	5	5	5	14	119	13.3643	9.93506
P62805	Histone H4 OS=Homo sapiens GN=HIST1H4A PE=1 SV=2 - [H4_HUMAN]	29.13	1	3	3	6	103	11.3604	11.356
P61247	40S ribosomal protein S3a OS=Homo sapiens GN=RPS3A PE=1 SV=2 - [RS3A_HUMAN]	28.79	12	8	8	16	264	29.9257	9.72998
P83881	60S ribosomal protein L36a OS=Homo sapiens GN=RPL36A PE=1 SV=2 - [RL36A_HUMAN]	28.3	8	6	6	14	106	12.4328	10.5796
P15880	40S ribosomal protein S2 OS=Homo sapiens GN=RPS2 PE=1 SV=2 - [RS2_HUMAN]	27.65	7	10	10	18	293	31.3046	10.2427
P05165	Propionyl-CoA carboxylase alpha chain, mitochondrial OS=Homo sapiens GN=PCCA PE=1 SV=4 - [PCCA_HUMAN]	27.47	7	15	15	27	728	80.0081	7.51807
P42766	60S ribosomal protein L35 OS=Homo sapiens GN=RPL35 PE=1 SV=2 - [RL35_HUMAN]	26.02	2	3	3	6	123	14.5426	11.0483
P62241	40S ribosomal protein S8 OS=Homo sapiens GN=RPS8 PE=1 SV=2 - [RS8_HUMAN]	25	2	6	6	12	208	24.1902	10.3159
P61927	60S ribosomal protein L37 OS=Homo sapiens GN=RPL37 PE=1 SV=2 - [RL37_HUMAN]	24.74	2	3	3	3	97	11.0709	11.7368
Q06830	Peroxiredoxin-1 OS=Homo sapiens GN=PRDX1 PE=1 SV=1 - [PRDX1_HUMAN]	23.12	2	5	5	9	199	22.0963	8.1333
P46776	60S ribosomal protein L27a OS=Homo sapiens GN=RPL27A PE=1 SV=2 - [RL27A_HUMAN]	22.97	4	4	4	9	148	16.551	11.0044
P62266	40S ribosomal protein S23 OS=Homo sapiens GN=RPS23 PE=1 SV=3 - [RS23_HUMAN]	22.38	5	5	5	8	143	15.7977	10.4917
P68104	Elongation factor 1-alpha 1 OS=Homo sapiens GN=EEF1A1 PE=1 SV=1 - [EF1A1_HUMAN]	22.08	7	9	9	22	462	50.1091	9.01221
Q13085	Acetyl-CoA carboxylase 1 OS=Homo sapiens GN=ACACA PE=1 SV=2 - [ACACA_HUMAN]	21.48	16	45	45	88	2346	265.385	6.3667
P07437	Tubulin beta chain OS=Homo sapiens GN=TUBB PE=1 SV=2 - [TBB5_HUMAN]	21.17	35	8	8	17	444	49.639	4.89404
P11498	Pyruvate carboxylase, mitochondrial OS=Homo sapiens GN=PC PE=1 SV=2 - [PYC_HUMAN]	21.14	4	22	22	50	1178	129.551	6.84424
P62633	Cellular nucleic acid-binding protein OS=Homo sapiens GN=CNBP PE=1 SV=1 - [CNBP_HUMAN]	20.9	9	3	3	7	177	19.4496	7.7085
Q9BVP2	Guanine nucleotide-binding protein-like 3 OS=Homo sapiens GN=GNL3 PE=1 SV=2 - [GNL3_HUMAN]	20.77	5	10	10	21	549	61.9545	9.15869
Q9P258	Protein RCC2 OS=Homo sapiens GN=RCC2 PE=1 SV=2 - [RCC2_HUMAN]	20.69	1	8	8	15	522	56.0492	8.77783
Q9Y3C1	Nucleolar protein 16 OS=Homo sapiens GN=NOP16 PE=1 SV=2 - [NOP16_HUMAN]	20.22	7	3	3	7	178	21.1751	9.93506
Q96EY4	Translation machinery-associated protein 16 OS=Homo sapiens GN=TMA16 PE=1 SV=2 - [TMA16_HUMAN]	20.2	5	4	4	8	203	23.8494	9.26123
P27635	60S ribosomal protein L10 OS=Homo sapiens GN=RPL10 PE=1 SV=4 - [RL10_HUMAN]	20.09	8	4	4	11	214	24.5879	10.0815
P35527	Keratin, type I cytoskeletal 9 OS=Homo sapiens GN=KRT9 PE=1 SV=3 - [K1C9_HUMAN]	20.06	2	11	11	24	623	62.0268	5.23682
P39019	40S ribosomal protein S19 OS=Homo sapiens GN=RPS19 PE=1 SV=2 - [RS19_HUMAN]	20	6	3	3	5	145	16.0505	10.3159
P16403	Histone H1.2 OS=Homo sapiens GN=HIST1H1C PE=1 SV=2 - [H12_HUMAN]	19.72	6	5	5	10	213	21.3517	10.9312
P61978	Heterogeneous nuclear ribonucleoprotein K OS=Homo sapiens GN=HNRNPK PE=1 SV=1 - [HNRPK_HUMAN]	19.65	8	7	7	12	463	50.9444	5.5415
P62891	60S ribosomal protein L39 OS=Homo sapiens GN=RPL39 PE=1 SV=2 - [RL39_HUMAN]	19.61	2	1	1	2	51	6.40265	12.5571
P46782	40S ribosomal protein S5 OS=Homo sapiens GN=RPS5 PE=1 SV=4 - [RS5_HUMAN]	19.12	4	4	4	8	204	22.8621	9.71533
P62269	40S ribosomal protein S18 OS=Homo sapiens GN=RPS18 PE=1 SV=3 - [RS18_HUMAN]	18.42	1	3	3	6	152	17.7079	10.9897
P05141	ADP/ATP translocase 2 OS=Homo sapiens GN=SLC25A5 PE=1 SV=7 - [ADT2_HUMAN]	18.12	4	1	6	12	298	32.8312	9.68604
P12236	ADP/ATP translocase 3 OS=Homo sapiens GN=SLC25A6 PE=1 SV=4 - [ADT3_HUMAN]	18.12	5	1	6	12	298	32.8452	9.74463
P84098	60S ribosomal protein L19 OS=Homo sapiens GN=RPL19 PE=1 SV=1 - [RL19_HUMAN]	17.86	4	5	5	10	196	23.4512	11.4731
Q02543	60S ribosomal protein L18a OS=Homo sapiens GN=RPL18A PE=1 SV=2 - [RL18A_HUMAN]	17.61	5	3	3	6	176	20.7489	10.7114
P62888	60S ribosomal protein L30 OS=Homo sapiens GN=RPL30 PE=1 SV=2 - [RL30_HUMAN]	17.39	3	2	2	4	115	12.7757	9.62744
P62857	40S ribosomal protein S28 OS=Homo sapiens GN=RPS28 PE=1 SV=1 - [RS28_HUMAN]	17.39	1	1	1	2	69	7.8362	10.6968
P23396	40S ribosomal protein S3 OS=Homo sapiens GN=RPS3 PE=1 SV=2 - [RS3_HUMAN]	17.28	9	4	4	10	243	26.6714	9.65674
P32969	60S ribosomal protein L9 OS=Homo sapiens GN=RPL9 PE=1 SV=1 - [RL9_HUMAN]	17.19	4	2	2	3	192	21.8498	9.94971
P62861	40S ribosomal protein S30 OS=Homo sapiens GN=FAU PE=1 SV=1 - [RS30_HUMAN]	16.95	2	1	1	2	59	6.64382	12.147
P22090	40S ribosomal protein S4, Y isoform 1 OS=Homo sapiens GN=RPS4Y1 PE=1 SV=2 - [RS4Y1_HUMAN]	16.35	2	1	5	9	263	29.437	10.2427
O15235	28S ribosomal protein S12, mitochondrial OS=Homo sapiens GN=MRPS12 PE=1 SV=1 - [RT12_HUMAN]	15.94	1	2	2	4	138	15.163	10.2866
Q9H5H4	Zinc finger protein 768 OS=Homo sapiens GN=ZNF768 PE=1 SV=2 - [ZN768_HUMAN]	15.93	2	8	8	15	540	60.1908	7.97217
P49207	60S ribosomal protein L34 OS=Homo sapiens GN=RPL34 PE=1 SV=3 - [RL34_HUMAN]	15.38	1	2	2	3	117	13.2845	11.4731
P62910	60S ribosomal protein L32 OS=Homo sapiens GN=RPL32 PE=1 SV=2 - [RL32_HUMAN]	14.81	3	2	2	6	135	15.8498	11.3267
Q92841	Probable ATP-dependent RNA helicase DDX17 OS=Homo sapiens GN=DDX17 PE=1 SV=2 - [DDX17_HUMAN]	14.81	5	5	10	21	729	80.222	8.26514
P13645	Keratin, type I cytoskeletal 10 OS=Homo sapiens GN=KRT10 PE=1 SV=6 - [K1C10_HUMAN]	14.55	1	9	9	16	584	58.7917	5.21143
P62829	60S ribosomal protein L23 OS=Homo sapiens GN=RPL23 PE=1 SV=1 - [RL23_HUMAN]	14.29	4	1	1	2	140	14.8561	10.5063
P63173	60S ribosomal protein L38 OS=Homo sapiens GN=RPL38 PE=1 SV=2 - [RL38_HUMAN]	14.29	1	1	1	1	70	8.21273	10.0962
P35908	Keratin, type II cytoskeletal 2 epidermal OS=Homo sapiens GN=KRT2 PE=1 SV=2 - [K22E_HUMAN]	13.93	22	5	10	18	639	65.3932	8.00146
Q96RQ3	Methylcrotonoyl-CoA carboxylase subunit alpha, mitochondrial OS=Homo sapiens GN=MCCC1 PE=1 SV=3 - [MCCA_HUMAN]	13.79	5	7	7	13	725	80.4219	7.78174
Q15365	Poly(rC)-binding protein 1 OS=Homo sapiens GN=PCBP1 PE=1 SV=2 - [PCBP1_HUMAN]	13.76	2	3	4	8	356	37.4739	7.09326
P06748	Nucleophosmin OS=Homo sapiens GN=NPM1 PE=1 SV=2 - [NPM_HUMAN]	13.61	5	5	5	9	294	32.5548	4.77979
Q9BQE3	Tubulin alpha-1C chain OS=Homo sapiens GN=TUBA1C PE=1 SV=1 - [TBA1C_HUMAN]	13.59	20	1	5	10	449	49.8635	5.09717
P68363	Tubulin alpha-1B chain OS=Homo sapiens GN=TUBA1B PE=1 SV=1 - [TBA1B_HUMAN]	13.53	13	1	5	10	451	50.1196	5.05908
Q15366	Poly(rC)-binding protein 2 OS=Homo sapiens GN=PCBP2 PE=1 SV=1 - [PCBP2_HUMAN]	13.42	24	3	4	8	365	38.5556	6.78564
Q9GZV4	Eukaryotic translation initiation factor 5A-2 OS=Homo sapiens GN=EIF5A2 PE=1 SV=3 - [IF5A2_HUMAN]	13.07	9	2	2	3	153	16.7822	5.57959
Q5JTH9	RRP12-like protein OS=Homo sapiens GN=RRP12 PE=1 SV=2 - [RRP12_HUMAN]	12.57	7	15	15	28	1297	143.611	8.74854
P62273	40S ribosomal protein S29 OS=Homo sapiens GN=RPS29 PE=1 SV=2 - [RS29_HUMAN]	12.5	3	1	1	3	56	6.6723	10.1255
P04080	Cystatin-B OS=Homo sapiens GN=CSTB PE=1 SV=2 - [CYTB_HUMAN]	12.24	1	1	1	2	98	11.1326	7.56201
O00571	ATP-dependent RNA helicase DDX3X OS=Homo sapiens GN=DDX3X PE=1 SV=3 - [DDX3X_HUMAN]	11.78	8	7	8	19	662	73.198	7.18115
P78549	Endonuclease III-like protein 1 OS=Homo sapiens GN=NTHL1 PE=1 SV=2 - [NTH_HUMAN]	11.54	4	3	3	4	312	34.3678	9.67139
P06733	Alpha-enolase OS=Homo sapiens GN=ENO1 PE=1 SV=2 - [ENOA_HUMAN]	11.52	15	4	4	8	434	47.1393	7.38623
Q8IYL3	UPF0688 protein C1orf174 OS=Homo sapiens GN=C1orf174 PE=1 SV=2 - [CA174_HUMAN]	11.52	1	2	2	4	243	25.9607	6.90283
P48730	Casein kinase I isoform delta OS=Homo sapiens GN=CSNK1D PE=1 SV=2 - [KC1D_HUMAN]	11.33	17	5	5	9	415	47.3002	9.74463
P62847	40S ribosomal protein S24 OS=Homo sapiens GN=RPS24 PE=1 SV=1 - [RS24_HUMAN]	11.28	6	1	1	4	133	15.4134	10.7847
O95232	Luc7-like protein 3 OS=Homo sapiens GN=LUC7L3 PE=1 SV=2 - [LC7L3_HUMAN]	10.88	9	7	7	15	432	51.4351	9.78857
P09874	Poly [ADP-ribose] polymerase 1 OS=Homo sapiens GN=PARP1 PE=1 SV=4 - [PARP1_HUMAN]	10.55	1	8	8	15	1014	113.012	8.88037
Q8N3J9	Zinc finger protein 664 OS=Homo sapiens GN=ZNF664 PE=2 SV=1 - [ZN664_HUMAN]	10.34	13	2	2	3	261	30.2633	8.68994
P68431	Histone H3.1 OS=Homo sapiens GN=HIST1H3A PE=1 SV=2 - [H31_HUMAN]	10.29	11	2	2	4	136	15.3945	11.1216
Q9BZE4	Nucleolar GTP-binding protein 1 OS=Homo sapiens GN=GTPBP4 PE=1 SV=3 - [NOG1_HUMAN]	10.09	4	6	6	12	634	73.9178	9.49561
Q7L3S4	Zinc finger protein 771 OS=Homo sapiens GN=ZNF771 PE=1 SV=1 - [ZN771_HUMAN]	10.09	1	2	2	3	317	35.6791	8.79248
P13647	Keratin, type II cytoskeletal 5 OS=Homo sapiens GN=KRT5 PE=1 SV=3 - [K2C5_HUMAN]	9.83	26	2	6	13	590	62.34	7.73779
P61513	60S ribosomal protein L37a OS=Homo sapiens GN=RPL37A PE=1 SV=2 - [RL37A_HUMAN]	9.78	7	1	1	2	92	10.2685	10.4331
P56270-2	Isoform 2 of Myc-associated zinc finger protein OS=Homo sapiens GN=MAZ - [MAZ_HUMAN]	9.74	13	4	5	7	493	51.0397	9.1001
P42677	40S ribosomal protein S27 OS=Homo sapiens GN=RPS27 PE=1 SV=3 - [RS27_HUMAN]	9.52	4	1	1	2	84	9.45484	9.45166
P47914	60S ribosomal protein L29 OS=Homo sapiens GN=RPL29 PE=1 SV=2 - [RL29_HUMAN]	9.43	1	1	1	2	159	17.7411	11.6636
Q00839	Heterogeneous nuclear ribonucleoprotein U OS=Homo sapiens GN=HNRNPU PE=1 SV=6 - [HNRPU_HUMAN]	8.97	3	8	8	16	825	90.528	5.99854
Q96P11-2	Isoform 2 of Probable 28S rRNA (cytosine-C(5))-methyltransferase OS=Homo sapiens GN=NSUN5 - [NSUN5_HUMAN]	8.58	11	4	4	4	466	50.3792	9.02686
P14866	Heterogeneous nuclear ribonucleoprotein L OS=Homo sapiens GN=HNRNPL PE=1 SV=2 - [HNRPL_HUMAN]	8.15	11	5	5	10	589	64.0924	8.22119
F6QUH3	Actin filament-associated protein 1-like 2 (Fragment) OS=Homo sapiens GN=AFAP1L2 PE=1 SV=1 - [F6QUH3_HUMAN]	8.01	4	1	1	1	312	35.2607	5.8208
M0R2S1	Ubiquitin-60S ribosomal protein L40 (Fragment) OS=Homo sapiens GN=UBA52 PE=1 SV=1 - [M0R2S1_HUMAN]	7.97	2	2	2	2	138	15.4662	9.61279
P62854	40S ribosomal protein S26 OS=Homo sapiens GN=RPS26 PE=1 SV=3 - [RS26_HUMAN]	7.83	2	1	1	2	115	13.0071	11.0044
P20719	Homeobox protein Hox-A5 OS=Homo sapiens GN=HOXA5 PE=1 SV=2 - [HXA5_HUMAN]	7.78	1	1	1	2	270	29.327	9.24658
P22087	rRNA 2'-O-methyltransferase fibrillarin OS=Homo sapiens GN=FBL PE=1 SV=2 - [FBRL_HUMAN]	7.48	10	2	2	4	321	33.7634	10.1841
Q8IWS0	PHD finger protein 6 OS=Homo sapiens GN=PHF6 PE=1 SV=1 - [PHF6_HUMAN]	7.4	4	3	3	5	365	41.264	8.67529
P07477	Trypsin-1 OS=Homo sapiens GN=PRSS1 PE=1 SV=1 - [TRY1_HUMAN]	7.29	12	2	2	16	247	26.5411	6.50732
P62263	40S ribosomal protein S14 OS=Homo sapiens GN=RPS14 PE=1 SV=3 - [RS14_HUMAN]	7.28	3	1	1	2	151	16.2625	10.0522
P62851	40S ribosomal protein S25 OS=Homo sapiens GN=RPS25 PE=1 SV=1 - [RS25_HUMAN]	7.2	1	1	1	2	125	13.7337	10.1108
P62899	60S ribosomal protein L31 OS=Homo sapiens GN=RPL31 PE=1 SV=1 - [RL31_HUMAN]	7.2	1	1	1	1	125	14.4539	10.5356
Q6P087	RNA pseudouridylate synthase domain-containing protein 3 OS=Homo sapiens GN=RPUSD3 PE=1 SV=3 - [RUSD3_HUMAN]	7.12	8	3	3	6	351	38.4368	10.3159
Q8NC51	Plasminogen activator inhibitor 1 RNA-binding protein OS=Homo sapiens GN=SERBP1 PE=1 SV=2 - [PAIRB_HUMAN]	7.11	4	2	2	4	408	44.9385	8.646
P0C0S5	Histone H2A.Z OS=Homo sapiens GN=H2AFZ PE=1 SV=2 - [H2AZ_HUMAN]	7.03	19	1	1	2	128	13.5446	10.5796
O43390	Heterogeneous nuclear ribonucleoprotein R OS=Homo sapiens GN=HNRNPR PE=1 SV=1 - [HNRPR_HUMAN]	6.95	12	4	4	7	633	70.8993	8.1333
P60709	Actin, cytoplasmic 1 OS=Homo sapiens GN=ACTB PE=1 SV=1 - [ACTB_HUMAN]	6.93	31	2	2	4	375	41.7097	5.47803
E9PB28	Transcription factor HES-4 OS=Homo sapiens GN=HES4 PE=4 SV=1 - [E9PB28_HUMAN]	6.88	1	1	1	1	247	26.078	11.2827
Q9Y3B4	Splicing factor 3B subunit 6 OS=Homo sapiens GN=SF3B6 PE=1 SV=1 - [SF3B6_HUMAN]	6.4	1	1	1	1	125	14.5756	9.37842
P62917	60S ribosomal protein L8 OS=Homo sapiens GN=RPL8 PE=1 SV=2 - [RL8_HUMAN]	6.23	3	1	1	2	257	28.0073	11.0337
P61254	60S ribosomal protein L26 OS=Homo sapiens GN=RPL26 PE=1 SV=1 - [RL26_HUMAN]	6.21	7	1	1	2	145	17.2475	10.5503
Q96I27	Zinc finger protein 625 OS=Homo sapiens GN=ZNF625 PE=2 SV=1 - [ZN625_HUMAN]	6.21	2	1	1	2	306	34.7237	8.98291
Q5T280	Putative methyltransferase C9orf114 OS=Homo sapiens GN=C9orf114 PE=1 SV=3 - [CI114_HUMAN]	6.12	2	2	2	4	376	41.9824	7.43018
P31943	Heterogeneous nuclear ribonucleoprotein H OS=Homo sapiens GN=HNRNPH1 PE=1 SV=4 - [HNRH1_HUMAN]	6.01	13	2	2	4	449	49.1984	6.30322
P62277	40S ribosomal protein S13 OS=Homo sapiens GN=RPS13 PE=1 SV=2 - [RS13_HUMAN]	5.96	3	1	1	4	151	17.2117	10.5356
Q14119	Vascular endothelial zinc finger 1 OS=Homo sapiens GN=VEZF1 PE=1 SV=2 - [VEZF1_HUMAN]	5.95	3	2	3	4	521	56.8947	9.5249
P61313	60S ribosomal protein L15 OS=Homo sapiens GN=RPL15 PE=1 SV=2 - [RL15_HUMAN]	5.88	3	1	1	2	204	24.1311	11.6196
P83731	60S ribosomal protein L24 OS=Homo sapiens GN=RPL24 PE=1 SV=1 - [RL24_HUMAN]	5.73	3	2	2	2	157	17.7679	11.2534
Q9Y2R4	Probable ATP-dependent RNA helicase DDX52 OS=Homo sapiens GN=DDX52 PE=1 SV=3 - [DDX52_HUMAN]	5.68	2	3	3	4	599	67.4559	9.67139
P22626	Heterogeneous nuclear ribonucleoproteins A2/B1 OS=Homo sapiens GN=HNRNPA2B1 PE=1 SV=2 - [ROA2_HUMAN]	5.67	2	2	2	4	353	37.4067	8.95361
P50914	60S ribosomal protein L14 OS=Homo sapiens GN=RPL14 PE=1 SV=4 - [RL14_HUMAN]	5.58	2	1	1	2	215	23.417	10.9312
Q9Y324	rRNA-processing protein FCF1 homolog OS=Homo sapiens GN=FCF1 PE=2 SV=1 - [FCF1_HUMAN]	5.56	4	1	1	2	198	23.3542	9.70068
Q96EK4	THAP domain-containing protein 11 OS=Homo sapiens GN=THAP11 PE=1 SV=2 - [THA11_HUMAN]	5.41	1	2	2	2	314	34.4335	8.98291
Q9P016	Thymocyte nuclear protein 1 OS=Homo sapiens GN=THYN1 PE=1 SV=1 - [THYN1_HUMAN]	5.33	2	1	1	2	225	25.681	9.24658
P35659	Protein DEK OS=Homo sapiens GN=DEK PE=1 SV=1 - [DEK_HUMAN]	5.07	6	2	2	4	375	42.6479	8.55811
Q16629	Serine/arginine-rich splicing factor 7 OS=Homo sapiens GN=SRSF7 PE=1 SV=1 - [SRSF7_HUMAN]	5.04	5	1	1	2	238	27.35	11.8247
Q07666	KH domain-containing, RNA-binding, signal transduction-associated protein 1 OS=Homo sapiens GN=KHDRBS1 PE=1 SV=1 - [KHDR1_HUMAN]	4.97	4	2	2	3	443	48.1972	8.66064
Q00059	Transcription factor A, mitochondrial OS=Homo sapiens GN=TFAM PE=1 SV=1 - [TFAM_HUMAN]	4.88	1	1	1	1	246	29.0782	9.71533
P27695	DNA-(apurinic or apyrimidinic site) lyase OS=Homo sapiens GN=APEX1 PE=1 SV=2 - [APEX1_HUMAN]	4.72	5	1	1	2	318	35.5322	8.11865
P46778	60S ribosomal protein L21 OS=Homo sapiens GN=RPL21 PE=1 SV=2 - [RL21_HUMAN]	4.38	1	1	1	1	160	18.5531	10.4917
Q9BXK1	Krueppel-like factor 16 OS=Homo sapiens GN=KLF16 PE=1 SV=1 - [KLF16_HUMAN]	4.37	1	1	1	2	252	25.4147	9.87646
P50454	Serpin H1 OS=Homo sapiens GN=SERPINH1 PE=1 SV=2 - [SERPH_HUMAN]	4.31	2	2	2	4	418	46.4112	8.68994
P02768	Serum albumin OS=Homo sapiens GN=ALB PE=1 SV=2 - [ALBU_HUMAN]	4.27	6	3	3	4	609	69.3215	6.27783
F6TRA5	Spliceosome RNA helicase DDX39B (Fragment) OS=Homo sapiens GN=DDX39B PE=1 SV=1 - [F6TRA5_HUMAN]	4.2	9	1	1	1	238	26.6906	5.98584
Q5VV52	Zinc finger protein 691 OS=Homo sapiens GN=ZNF691 PE=1 SV=1 - [ZN691_HUMAN]	4.17	4	1	1	2	312	35.658	7.89893
Q9Y383	Putative RNA-binding protein Luc7-like 2 OS=Homo sapiens GN=LUC7L2 PE=1 SV=2 - [LC7L2_HUMAN]	4.08	4	1	1	2	392	46.4856	10.0083
O75475	PC4 and SFRS1-interacting protein OS=Homo sapiens GN=PSIP1 PE=1 SV=1 - [PSIP1_HUMAN]	3.77	3	2	2	5	530	60.0667	9.12939
P26599	Polypyrimidine tract-binding protein 1 OS=Homo sapiens GN=PTBP1 PE=1 SV=1 - [PTBP1_HUMAN]	3.58	12	2	2	4	531	57.1856	9.17334
P01891	HLA class I histocompatibility antigen, A-68 alpha chain OS=Homo sapiens GN=HLA-A PE=1 SV=4 - [1A68_HUMAN]	3.56	1	1	1	1	365	40.8831	6.69775
Q6ZNL6-2	Isoform 2 of FYVE, RhoGEF and PH domain-containing protein 5 OS=Homo sapiens GN=FGD5 - [FGD5_HUMAN]	3.52	3	1	1	1	540	61.199	8.52881
O76021	Ribosomal L1 domain-containing protein 1 OS=Homo sapiens GN=RSL1D1 PE=1 SV=3 - [RL1D1_HUMAN]	3.47	4	2	2	4	490	54.9389	10.1255
O95478	Ribosome biogenesis protein NSA2 homolog OS=Homo sapiens GN=NSA2 PE=1 SV=1 - [NSA2_HUMAN]	3.46	1	1	1	1	260	30.0465	10.272
Q9Y5J1	U3 small nucleolar RNA-associated protein 18 homolog OS=Homo sapiens GN=UTP18 PE=1 SV=3 - [UTP18_HUMAN]	3.24	1	1	1	2	556	61.9644	8.76318
P63244	Guanine nucleotide-binding protein subunit beta-2-like 1 OS=Homo sapiens GN=GNB2L1 PE=1 SV=3 - [GBLP_HUMAN]	3.15	1	1	1	1	317	35.0546	7.69385
Q8IZJ6	Inactive L-threonine 3-dehydrogenase, mitochondrial OS=Homo sapiens GN=TDH PE=2 SV=1 - [TDH_HUMAN]	3.04	1	1	1	1	230	25.3911	9.49561
Q9Y4X4	Krueppel-like factor 12 OS=Homo sapiens GN=KLF12 PE=1 SV=2 - [KLF12_HUMAN]	2.99	2	1	1	2	402	44.2122	9.70068
P04406	Glyceraldehyde-3-phosphate dehydrogenase OS=Homo sapiens GN=GAPDH PE=1 SV=3 - [G3P_HUMAN]	2.99	3	1	1	2	335	36.0304	8.45557
P09651	Heterogeneous nuclear ribonucleoprotein A1 OS=Homo sapiens GN=HNRNPA1 PE=1 SV=5 - [ROA1_HUMAN]	2.96	6	1	1	2	372	38.7231	9.12939
P25705	ATP synthase subunit alpha, mitochondrial OS=Homo sapiens GN=ATP5A1 PE=1 SV=1 - [ATPA_HUMAN]	2.89	6	1	1	2	553	59.7136	9.12939
Q15717	ELAV-like protein 1 OS=Homo sapiens GN=ELAVL1 PE=1 SV=2 - [ELAV1_HUMAN]	2.76	1	1	1	1	326	36.0692	9.17334
P25205	DNA replication licensing factor MCM3 OS=Homo sapiens GN=MCM3 PE=1 SV=3 - [MCM3_HUMAN]	2.72	4	3	3	5	808	90.924	5.77002
Q9HC62	Sentrin-specific protease 2 OS=Homo sapiens GN=SENP2 PE=1 SV=3 - [SENP2_HUMAN]	2.72	3	1	1	2	589	67.8117	9.48096
P19012	Keratin, type I cytoskeletal 15 OS=Homo sapiens GN=KRT15 PE=1 SV=3 - [K1C15_HUMAN]	2.63	8	1	1	2	456	49.1811	4.76709
P33992	DNA replication licensing factor MCM5 OS=Homo sapiens GN=MCM5 PE=1 SV=5 - [MCM5_HUMAN]	2.45	3	2	2	3	734	82.2332	8.36768
Q9H0S4	Probable ATP-dependent RNA helicase DDX47 OS=Homo sapiens GN=DDX47 PE=1 SV=1 - [DDX47_HUMAN]	2.42	2	1	1	2	455	50.6147	9.1001
Q12834	Cell division cycle protein 20 homolog OS=Homo sapiens GN=CDC20 PE=1 SV=2 - [CDC20_HUMAN]	2.4	1	1	1	1	499	54.6886	9.23193
P13797-3	Isoform 3 of Plastin-3 OS=Homo sapiens GN=PLS3 - [PLST_HUMAN]	2.39	4	1	1	1	585	65.5908	6.30322
P18754	Regulator of chromosome condensation OS=Homo sapiens GN=RCC1 PE=1 SV=1 - [RCC1_HUMAN]	2.38	3	1	1	2	421	44.9406	7.51807
P55265	Double-stranded RNA-specific adenosine deaminase OS=Homo sapiens GN=ADAR PE=1 SV=4 - [DSRAD_HUMAN]	2.37	6	3	3	6	1226	135.981	8.646
P42167	Lamina-associated polypeptide 2, isoforms beta/gamma OS=Homo sapiens GN=TMPO PE=1 SV=2 - [LAP2B_HUMAN]	2.2	3	1	1	2	454	50.6395	9.37842
Q14498	RNA-binding protein 39 OS=Homo sapiens GN=RBM39 PE=1 SV=2 - [RBM39_HUMAN]	2.08	1	1	1	1	530	59.3427	10.0962
Q14667-3	Isoform 3 of UPF0378 protein KIAA0100 OS=Homo sapiens GN=KIAA0100 - [K0100_HUMAN]	2.06	5	1	1	1	389	44.4973	8.95361
Q00325	Phosphate carrier protein, mitochondrial OS=Homo sapiens GN=SLC25A3 PE=1 SV=2 - [MPCP_HUMAN]	1.93	3	1	1	2	362	40.0687	9.37842
Q5C9Z4	Nucleolar MIF4G domain-containing protein 1 OS=Homo sapiens GN=NOM1 PE=1 SV=1 - [NOM1_HUMAN]	1.86	1	1	1	2	860	96.1976	8.104
Q9BRX2	Protein pelota homolog OS=Homo sapiens GN=PELO PE=1 SV=2 - [PELO_HUMAN]	1.82	1	1	1	1	385	43.332	6.34131
P14618	Pyruvate kinase PKM OS=Homo sapiens GN=PKM PE=1 SV=4 - [KPYM_HUMAN]	1.69	6	1	1	2	531	57.9	7.84033
Q86YZ3	Hornerin OS=Homo sapiens GN=HRNR PE=1 SV=2 - [HORN_HUMAN]	1.68	1	1	1	2	2850	282.228	10.0376
Q8NFW8	N-acylneuraminate cytidylyltransferase OS=Homo sapiens GN=CMAS PE=1 SV=2 - [NEUA_HUMAN]	1.61	1	1	1	1	434	48.3487	7.92822
Q6ZN08	Putative zinc finger protein 66 OS=Homo sapiens GN=ZNF66 PE=5 SV=3 - [ZNF66_HUMAN]	1.57	1	1	1	2	573	65.8309	9.33447
Q9UPP1	Histone lysine demethylase PHF8 OS=Homo sapiens GN=PHF8 PE=1 SV=3 - [PHF8_HUMAN]	1.42	5	1	1	2	1060	117.79	8.71924
C9J185	Eukaryotic translation initiation factor 2-alpha kinase 3 (Fragment) OS=Homo sapiens GN=EIF2AK3 PE=1 SV=1 - [C9J185_HUMAN]	1.36	3	1	1	2	956	108.854	5.37646
Q8NE71	ATP-binding cassette sub-family F member 1 OS=Homo sapiens GN=ABCF1 PE=1 SV=2 - [ABCF1_HUMAN]	1.3	1	1	1	1	845	95.8665	6.80029
Q96T88	E3 ubiquitin-protein ligase UHRF1 OS=Homo sapiens GN=UHRF1 PE=1 SV=1 - [UHRF1_HUMAN]	1.26	5	1	1	2	793	89.757	7.56201
P49711	Transcriptional repressor CTCF OS=Homo sapiens GN=CTCF PE=1 SV=1 - [CTCF_HUMAN]	1.24	2	1	1	2	727	82.7324	6.96143
Q96ME7	Zinc finger protein 512 OS=Homo sapiens GN=ZNF512 PE=1 SV=2 - [ZN512_HUMAN]	1.23	3	1	1	2	567	64.6411	9.75928
P52272	Heterogeneous nuclear ribonucleoprotein M OS=Homo sapiens GN=HNRNPM PE=1 SV=3 - [HNRPM_HUMAN]	1.23	3	1	1	2	730	77.4643	8.70459
O00411	DNA-directed RNA polymerase, mitochondrial OS=Homo sapiens GN=POLRMT PE=1 SV=2 - [RPOM_HUMAN]	1.14	2	1	1	2	1230	138.532	8.98291
Q9BQG0	Myb-binding protein 1A OS=Homo sapiens GN=MYBBP1A PE=1 SV=2 - [MBB1A_HUMAN]	1.13	3	2	2	4	1328	148.762	9.27588
P11387	DNA topoisomerase 1 OS=Homo sapiens GN=TOP1 PE=1 SV=2 - [TOP1_HUMAN]	1.05	1	1	1	2	765	90.6689	9.30518
Q53TS8-4	Isoform 4 of Amyotrophic lateral sclerosis 2 chromosomal region candidate gene 11 protein OS=Homo sapiens GN=ALS2CR11 - [AL2SA_HUMAN]	0.99	1	1	1	1	1820	208.926	7.62061
Q9NR82-5	Isoform 5 of Potassium voltage-gated channel subfamily KQT member 5 OS=Homo sapiens GN=KCNQ5 - [KCNQ5_HUMAN]	0.97	5	1	1	1	822	89.9307	9.42236
P40939	Trifunctional enzyme subunit alpha, mitochondrial OS=Homo sapiens GN=HADHA PE=1 SV=2 - [ECHA_HUMAN]	0.92	1	1	1	1	763	82.9469	9.0415
P13639	Elongation factor 2 OS=Homo sapiens GN=EEF2 PE=1 SV=4 - [EF2_HUMAN]	0.82	1	1	1	1	858	95.277	6.82959
Q15746	Myosin light chain kinase, smooth muscle OS=Homo sapiens GN=MYLK PE=1 SV=4 - [MYLK_HUMAN]	0.78	1	1	1	1	1914	210.583	6.15088
Q9NQT8	Kinesin-like protein KIF13B OS=Homo sapiens GN=KIF13B PE=1 SV=2 - [KI13B_HUMAN]	0.71	1	1	1	1	1826	202.663	5.88428
O60241	Brain-specific angiogenesis inhibitor 2 OS=Homo sapiens GN=BAI2 PE=2 SV=2 - [BAI2_HUMAN]	0.69	5	1	1	3	1585	172.544	7.41553
Q8WXE0	Caskin-2 OS=Homo sapiens GN=CASKIN2 PE=1 SV=2 - [CSKI2_HUMAN]	0.58	1	1	1	1	1202	126.705	7.09326
Q5T200	Zinc finger CCCH domain-containing protein 13 OS=Homo sapiens GN=ZC3H13 PE=1 SV=1 - [ZC3HD_HUMAN]	0.42	1	1	1	1	1668	196.519	9.42236
Q5VYK3	Proteasome-associated protein ECM29 homolog OS=Homo sapiens GN=ECM29 PE=1 SV=2 - [ECM29_HUMAN]	0.38	1	1	1	1	1845	204.16	7.12256
P46013	Antigen KI-67 OS=Homo sapiens GN=MKI67 PE=1 SV=2 - [KI67_HUMAN]	0.28	3	1	1	2	3256	358.474	9.45166
Q5UIP0	Telomere-associated protein RIF1 OS=Homo sapiens GN=RIF1 PE=1 SV=2 - [RIF1_HUMAN]	0.28	1	1	1	1	2472	274.294	5.51611
P78527	DNA-dependent protein kinase catalytic subunit OS=Homo sapiens GN=PRKDC PE=1 SV=3 - [PRKDC_HUMAN]	0.24	2	1	1	2	4128	468.788	7.12256

## Sheet: Dot1LWT_PB_1
Accession	Description	ΣCoverage	Σ# Proteins	Σ# Unique Peptides	Σ# Peptides	Σ# PSMs	# AAs	MW [kDa]	calc. pI
P49458	Signal recognition particle 9 kDa protein OS=Homo sapiens GN=SRP9 PE=1 SV=2 - [SRP09_HUMAN]	41.86	3	4	4	7	86	10.1051	7.97217
P62913	60S ribosomal protein L11 OS=Homo sapiens GN=RPL11 PE=1 SV=2 - [RL11_HUMAN]	39.33	4	9	9	15	178	20.2396	9.59814
P62805	Histone H4 OS=Homo sapiens GN=HIST1H4A PE=1 SV=2 - [H4_HUMAN]	38.83	1	4	4	10	103	11.3604	11.356
P62249	40S ribosomal protein S16 OS=Homo sapiens GN=RPS16 PE=1 SV=2 - [RS16_HUMAN]	36.3	7	6	6	8	146	16.435	10.2134
P62888	60S ribosomal protein L30 OS=Homo sapiens GN=RPL30 PE=1 SV=2 - [RL30_HUMAN]	34.78	3	3	3	8	115	12.7757	9.62744
P26373	60S ribosomal protein L13 OS=Homo sapiens GN=RPL13 PE=1 SV=4 - [RL13_HUMAN]	34.6	6	9	9	17	211	24.2465	11.6489
P46781	40S ribosomal protein S9 OS=Homo sapiens GN=RPS9 PE=1 SV=3 - [RS9_HUMAN]	34.02	5	9	9	18	194	22.5776	10.6528
P62241	40S ribosomal protein S8 OS=Homo sapiens GN=RPS8 PE=1 SV=2 - [RS8_HUMAN]	32.21	2	6	6	12	208	24.1902	10.3159
P62280	40S ribosomal protein S11 OS=Homo sapiens GN=RPS11 PE=1 SV=3 - [RS11_HUMAN]	31.01	3	6	6	13	158	18.419	10.3013
P29372	DNA-3-methyladenine glycosylase OS=Homo sapiens GN=MPG PE=1 SV=3 - [3MG_HUMAN]	30.87	5	7	7	13	298	32.8478	9.56885
P23396	40S ribosomal protein S3 OS=Homo sapiens GN=RPS3 PE=1 SV=2 - [RS3_HUMAN]	28.81	13	7	7	12	243	26.6714	9.65674
Q8TEK3	Histone-lysine N-methyltransferase, H3 lysine-79 specific OS=Homo sapiens GN=DOT1L PE=1 SV=2 - [DOT1L_HUMAN]	28.12	6	45	45	101	1739	184.74	9.33447
P62753	40S ribosomal protein S6 OS=Homo sapiens GN=RPS6 PE=1 SV=1 - [RS6_HUMAN]	28.11	3	10	10	23	249	28.663	10.8433
P17844	Probable ATP-dependent RNA helicase DDX5 OS=Homo sapiens GN=DDX5 PE=1 SV=1 - [DDX5_HUMAN]	27.85	9	16	20	36	614	69.1047	8.92432
P62701	40S ribosomal protein S4, X isoform OS=Homo sapiens GN=RPS4X PE=1 SV=2 - [RS4X_HUMAN]	26.62	4	7	7	11	263	29.5791	10.1548
Q8N257	Histone H2B type 3-B OS=Homo sapiens GN=HIST3H2BB PE=1 SV=3 - [H2B3B_HUMAN]	26.19	3	1	3	7	126	13.8995	10.3159
O60814	Histone H2B type 1-K OS=Homo sapiens GN=HIST1H2BK PE=1 SV=3 - [H2B1K_HUMAN]	26.19	16	1	3	8	126	13.8816	10.3159
P27635	60S ribosomal protein L10 OS=Homo sapiens GN=RPL10 PE=1 SV=4 - [RL10_HUMAN]	25.23	8	5	5	12	214	24.5879	10.0815
P11498	Pyruvate carboxylase, mitochondrial OS=Homo sapiens GN=PC PE=1 SV=2 - [PYC_HUMAN]	24.62	4	24	24	45	1178	129.551	6.84424
P83881	60S ribosomal protein L36a OS=Homo sapiens GN=RPL36A PE=1 SV=2 - [RL36A_HUMAN]	24.53	8	4	4	6	106	12.4328	10.5796
P18621	60S ribosomal protein L17 OS=Homo sapiens GN=RPL17 PE=1 SV=3 - [RL17_HUMAN]	23.37	12	5	5	7	184	21.3833	10.1694
P46776	60S ribosomal protein L27a OS=Homo sapiens GN=RPL27A PE=1 SV=2 - [RL27A_HUMAN]	22.97	4	3	3	6	148	16.551	11.0044
P60866	40S ribosomal protein S20 OS=Homo sapiens GN=RPS20 PE=1 SV=1 - [RS20_HUMAN]	22.69	5	3	3	8	119	13.3643	9.93506
P62937	Peptidyl-prolyl cis-trans isomerase A OS=Homo sapiens GN=PPIA PE=1 SV=2 - [PPIA_HUMAN]	20.61	4	3	3	4	165	18.0009	7.81104
Q06830	Peroxiredoxin-1 OS=Homo sapiens GN=PRDX1 PE=1 SV=1 - [PRDX1_HUMAN]	20.1	2	4	4	6	199	22.0963	8.1333
P62891	60S ribosomal protein L39 OS=Homo sapiens GN=RPL39 PE=1 SV=2 - [RL39_HUMAN]	19.61	2	1	1	1	51	6.40265	12.5571
P07437	Tubulin beta chain OS=Homo sapiens GN=TUBB PE=1 SV=2 - [TBB5_HUMAN]	19.59	19	7	7	11	444	49.639	4.89404
Q15365	Poly(rC)-binding protein 1 OS=Homo sapiens GN=PCBP1 PE=1 SV=2 - [PCBP1_HUMAN]	19.38	6	3	5	9	356	37.4739	7.09326
P46779	60S ribosomal protein L28 OS=Homo sapiens GN=RPL28 PE=1 SV=3 - [RL28_HUMAN]	18.98	1	3	3	5	137	15.7377	12.0151
P15880	40S ribosomal protein S2 OS=Homo sapiens GN=RPS2 PE=1 SV=2 - [RS2_HUMAN]	18.77	7	6	6	8	293	31.3046	10.2427
Q9P258	Protein RCC2 OS=Homo sapiens GN=RCC2 PE=1 SV=2 - [RCC2_HUMAN]	18.77	1	8	8	14	522	56.0492	8.77783
P68104	Elongation factor 1-alpha 1 OS=Homo sapiens GN=EEF1A1 PE=1 SV=1 - [EF1A1_HUMAN]	18.61	7	7	7	16	462	50.1091	9.01221
P63173	60S ribosomal protein L38 OS=Homo sapiens GN=RPL38 PE=1 SV=2 - [RL38_HUMAN]	18.57	4	1	1	2	70	8.21273	10.0962
P62269	40S ribosomal protein S18 OS=Homo sapiens GN=RPS18 PE=1 SV=3 - [RS18_HUMAN]	18.42	1	3	3	4	152	17.7079	10.9897
Q13085	Acetyl-CoA carboxylase 1 OS=Homo sapiens GN=ACACA PE=1 SV=2 - [ACACA_HUMAN]	18.24	16	36	36	57	2346	265.385	6.3667
P61978	Heterogeneous nuclear ribonucleoprotein K OS=Homo sapiens GN=HNRNPK PE=1 SV=1 - [HNRPK_HUMAN]	17.71	8	6	6	11	463	50.9444	5.5415
Q9BQE3	Tubulin alpha-1C chain OS=Homo sapiens GN=TUBA1C PE=1 SV=1 - [TBA1C_HUMAN]	17.59	24	1	6	13	449	49.8635	5.09717
P68363	Tubulin alpha-1B chain OS=Homo sapiens GN=TUBA1B PE=1 SV=1 - [TBA1B_HUMAN]	17.52	17	1	6	13	451	50.1196	5.05908
Q9BVP2	Guanine nucleotide-binding protein-like 3 OS=Homo sapiens GN=GNL3 PE=1 SV=2 - [GNL3_HUMAN]	17.49	5	8	8	12	549	61.9545	9.15869
F8W8C9	Immunoglobulin iota chain OS=Homo sapiens GN=VPREB1 PE=1 SV=1 - [F8W8C9_HUMAN]	17.36	2	1	1	1	144	16.2498	6.7417
P62861	40S ribosomal protein S30 OS=Homo sapiens GN=FAU PE=1 SV=1 - [RS30_HUMAN]	16.95	1	1	1	1	59	6.64382	12.147
O00571	ATP-dependent RNA helicase DDX3X OS=Homo sapiens GN=DDX3X PE=1 SV=3 - [DDX3X_HUMAN]	16.92	8	10	11	19	662	73.198	7.18115
Q9Y3C1	Nucleolar protein 16 OS=Homo sapiens GN=NOP16 PE=1 SV=2 - [NOP16_HUMAN]	16.29	6	2	2	4	178	21.1751	9.93506
Q15366	Poly(rC)-binding protein 2 OS=Homo sapiens GN=PCBP2 PE=1 SV=1 - [PCBP2_HUMAN]	15.89	19	1	4	6	365	38.5556	6.78564
P05165	Propionyl-CoA carboxylase alpha chain, mitochondrial OS=Homo sapiens GN=PCCA PE=1 SV=4 - [PCCA_HUMAN]	15.66	5	10	10	19	728	80.0081	7.51807
P42766	60S ribosomal protein L35 OS=Homo sapiens GN=RPL35 PE=1 SV=2 - [RL35_HUMAN]	15.45	2	2	2	3	123	14.5426	11.0483
P62851	40S ribosomal protein S25 OS=Homo sapiens GN=RPS25 PE=1 SV=1 - [RS25_HUMAN]	15.2	1	2	2	4	125	13.7337	10.1108
P62910	60S ribosomal protein L32 OS=Homo sapiens GN=RPL32 PE=1 SV=2 - [RL32_HUMAN]	14.81	3	2	2	5	135	15.8498	11.3267
P62266	40S ribosomal protein S23 OS=Homo sapiens GN=RPS23 PE=1 SV=3 - [RS23_HUMAN]	14.69	5	3	3	4	143	15.7977	10.4917
P16403	Histone H1.2 OS=Homo sapiens GN=HIST1H1C PE=1 SV=2 - [H12_HUMAN]	14.08	6	4	4	8	213	21.3517	10.9312
P06733	Alpha-enolase OS=Homo sapiens GN=ENO1 PE=1 SV=2 - [ENOA_HUMAN]	14.06	6	5	5	10	434	47.1393	7.38623
O95232	Luc7-like protein 3 OS=Homo sapiens GN=LUC7L3 PE=1 SV=2 - [LC7L3_HUMAN]	13.89	8	5	5	11	432	51.4351	9.78857
P84098	60S ribosomal protein L19 OS=Homo sapiens GN=RPL19 PE=1 SV=1 - [RL19_HUMAN]	13.78	3	3	3	4	196	23.4512	11.4731
P61247	40S ribosomal protein S3a OS=Homo sapiens GN=RPS3A PE=1 SV=2 - [RS3A_HUMAN]	13.64	10	4	4	7	264	29.9257	9.72998
P62633	Cellular nucleic acid-binding protein OS=Homo sapiens GN=CNBP PE=1 SV=1 - [CNBP_HUMAN]	13.56	9	2	2	3	177	19.4496	7.7085
P83731	60S ribosomal protein L24 OS=Homo sapiens GN=RPL24 PE=1 SV=1 - [RL24_HUMAN]	13.38	3	2	2	5	157	17.7679	11.2534
P05141	ADP/ATP translocase 2 OS=Homo sapiens GN=SLC25A5 PE=1 SV=7 - [ADT2_HUMAN]	13.09	4	2	4	8	298	32.8312	9.68604
P62273	40S ribosomal protein S29 OS=Homo sapiens GN=RPS29 PE=1 SV=2 - [RS29_HUMAN]	12.5	3	1	1	2	56	6.6723	10.1255
P04264	Keratin, type II cytoskeletal 1 OS=Homo sapiens GN=KRT1 PE=1 SV=6 - [K2C1_HUMAN]	12.11	13	7	7	13	644	65.999	8.11865
Q6NXT2	Histone H3.3C OS=Homo sapiens GN=H3F3C PE=1 SV=3 - [H3C_HUMAN]	11.85	11	2	2	2	135	15.2044	11.1069
P46782	40S ribosomal protein S5 OS=Homo sapiens GN=RPS5 PE=1 SV=4 - [RS5_HUMAN]	11.76	4	2	2	6	204	22.8621	9.71533
P62847	40S ribosomal protein S24 OS=Homo sapiens GN=RPS24 PE=1 SV=1 - [RS24_HUMAN]	11.28	6	1	1	4	133	15.4134	10.7847
Q96EY4	Translation machinery-associated protein 16 OS=Homo sapiens GN=TMA16 PE=1 SV=2 - [TMA16_HUMAN]	10.84	3	2	2	3	203	23.8494	9.26123
Q92841	Probable ATP-dependent RNA helicase DDX17 OS=Homo sapiens GN=DDX17 PE=1 SV=2 - [DDX17_HUMAN]	10.7	5	3	7	15	729	80.222	8.26514
P62917	60S ribosomal protein L8 OS=Homo sapiens GN=RPL8 PE=1 SV=2 - [RL8_HUMAN]	10.51	5	2	2	4	257	28.0073	11.0337
P61927	60S ribosomal protein L37 OS=Homo sapiens GN=RPL37 PE=1 SV=2 - [RL37_HUMAN]	10.31	1	1	1	1	97	11.0709	11.7368
P12236	ADP/ATP translocase 3 OS=Homo sapiens GN=SLC25A6 PE=1 SV=4 - [ADT3_HUMAN]	9.73	5	1	3	6	298	32.8452	9.74463
P31943	Heterogeneous nuclear ribonucleoprotein H OS=Homo sapiens GN=HNRNPH1 PE=1 SV=4 - [HNRH1_HUMAN]	9.58	21	3	3	6	449	49.1984	6.30322
P09874	Poly [ADP-ribose] polymerase 1 OS=Homo sapiens GN=PARP1 PE=1 SV=4 - [PARP1_HUMAN]	9.47	1	7	7	10	1014	113.012	8.88037
P47914	60S ribosomal protein L29 OS=Homo sapiens GN=RPL29 PE=1 SV=2 - [RL29_HUMAN]	9.43	1	1	1	2	159	17.7411	11.6636
O15235	28S ribosomal protein S12, mitochondrial OS=Homo sapiens GN=MRPS12 PE=1 SV=1 - [RT12_HUMAN]	8.7	1	1	1	1	138	15.163	10.2866
P78549	Endonuclease III-like protein 1 OS=Homo sapiens GN=NTHL1 PE=1 SV=2 - [NTH_HUMAN]	8.33	4	2	2	3	312	34.3678	9.67139
Q9BQ61	Uncharacterized protein C19orf43 OS=Homo sapiens GN=C19orf43 PE=1 SV=1 - [CS043_HUMAN]	7.95	1	1	1	1	176	18.4082	9.43701
Q9GZV4	Eukaryotic translation initiation factor 5A-2 OS=Homo sapiens GN=EIF5A2 PE=1 SV=3 - [IF5A2_HUMAN]	7.84	9	1	1	2	153	16.7822	5.57959
P62987	Ubiquitin-60S ribosomal protein L40 OS=Homo sapiens GN=UBA52 PE=1 SV=2 - [RL40_HUMAN]	7.81	2	1	1	4	128	14.719	9.83252
P35527	Keratin, type I cytoskeletal 9 OS=Homo sapiens GN=KRT9 PE=1 SV=3 - [K1C9_HUMAN]	7.7	2	4	4	7	623	62.0268	5.23682
P49207	60S ribosomal protein L34 OS=Homo sapiens GN=RPL34 PE=1 SV=3 - [RL34_HUMAN]	7.69	1	1	1	2	117	13.2845	11.4731
C9JPD0	Neurexophilin-1 (Fragment) OS=Homo sapiens GN=NXPH1 PE=4 SV=1 - [C9JPD0_HUMAN]	7.69	4	1	1	1	143	16.4576	9.34912
Q02878	60S ribosomal protein L6 OS=Homo sapiens GN=RPL6 PE=1 SV=3 - [RL6_HUMAN]	7.64	6	2	2	4	288	32.7076	10.5796
Q9H5H4	Zinc finger protein 768 OS=Homo sapiens GN=ZNF768 PE=1 SV=2 - [ZN768_HUMAN]	7.59	2	4	4	7	540	60.1908	7.97217
P22087	rRNA 2'-O-methyltransferase fibrillarin OS=Homo sapiens GN=FBL PE=1 SV=2 - [FBRL_HUMAN]	7.48	9	2	2	2	321	33.7634	10.1841
P48730	Casein kinase I isoform delta OS=Homo sapiens GN=CSNK1D PE=1 SV=2 - [KC1D_HUMAN]	7.47	10	3	3	5	415	47.3002	9.74463
P60709	Actin, cytoplasmic 1 OS=Homo sapiens GN=ACTB PE=1 SV=1 - [ACTB_HUMAN]	7.47	29	2	2	4	375	41.7097	5.47803
Q86T24	Transcriptional regulator Kaiso OS=Homo sapiens GN=ZBTB33 PE=1 SV=2 - [KAISO_HUMAN]	7.44	1	6	6	8	672	74.4382	5.12256
Q02543	60S ribosomal protein L18a OS=Homo sapiens GN=RPL18A PE=1 SV=2 - [RL18A_HUMAN]	7.39	5	1	1	2	176	20.7489	10.7114
P07477	Trypsin-1 OS=Homo sapiens GN=PRSS1 PE=1 SV=1 - [TRY1_HUMAN]	7.29	12	2	2	9	247	26.5411	6.50732
P62263	40S ribosomal protein S14 OS=Homo sapiens GN=RPS14 PE=1 SV=3 - [RS14_HUMAN]	7.28	3	1	1	2	151	16.2625	10.0522
Q8NC51	Plasminogen activator inhibitor 1 RNA-binding protein OS=Homo sapiens GN=SERBP1 PE=1 SV=2 - [PAIRB_HUMAN]	7.11	4	2	2	4	408	44.9385	8.646
Q86UA1-2	Isoform 2 of Pre-mRNA-processing factor 39 OS=Homo sapiens GN=PRPF39 - [PRP39_HUMAN]	6.99	2	1	1	1	272	31.474	6.60986
P39019	40S ribosomal protein S19 OS=Homo sapiens GN=RPS19 PE=1 SV=2 - [RS19_HUMAN]	6.9	1	1	1	1	145	16.0505	10.3159
Q9NSQ0	Putative ribosomal RNA-processing protein 7 homolog B OS=Homo sapiens GN=RRP7B PE=5 SV=1 - [RRP7B_HUMAN]	6.8	2	1	1	1	103	12.5677	9.72998
P26641	Elongation factor 1-gamma OS=Homo sapiens GN=EEF1G PE=1 SV=3 - [EF1G_HUMAN]	6.41	2	2	2	3	437	50.0871	6.66846
Q03111	Protein ENL OS=Homo sapiens GN=MLLT1 PE=1 SV=2 - [ENL_HUMAN]	6.26	1	3	3	4	559	62.018	8.5874
P61254	60S ribosomal protein L26 OS=Homo sapiens GN=RPL26 PE=1 SV=1 - [RL26_HUMAN]	6.21	7	1	1	2	145	17.2475	10.5503
Q96RQ3	Methylcrotonoyl-CoA carboxylase subunit alpha, mitochondrial OS=Homo sapiens GN=MCCC1 PE=1 SV=3 - [MCCA_HUMAN]	5.79	5	4	4	7	725	80.4219	7.78174
P06748	Nucleophosmin OS=Homo sapiens GN=NPM1 PE=1 SV=2 - [NPM_HUMAN]	5.78	3	2	2	3	294	32.5548	4.77979
Q00839	Heterogeneous nuclear ribonucleoprotein U OS=Homo sapiens GN=HNRNPU PE=1 SV=6 - [HNRPU_HUMAN]	5.7	2	7	7	10	825	90.528	5.99854
P84103-2	Isoform 2 of Serine/arginine-rich splicing factor 3 OS=Homo sapiens GN=SRSF3 - [SRSF3_HUMAN]	5.65	2	1	1	1	124	14.1942	10.0815
Q9Y324	rRNA-processing protein FCF1 homolog OS=Homo sapiens GN=FCF1 PE=2 SV=1 - [FCF1_HUMAN]	5.56	4	1	1	2	198	23.3542	9.70068
Q5JTH9	RRP12-like protein OS=Homo sapiens GN=RRP12 PE=1 SV=2 - [RRP12_HUMAN]	5.55	6	7	7	10	1297	143.611	8.74854
P09651	Heterogeneous nuclear ribonucleoprotein A1 OS=Homo sapiens GN=HNRNPA1 PE=1 SV=5 - [ROA1_HUMAN]	5.38	10	1	2	3	372	38.7231	9.12939
P22626	Heterogeneous nuclear ribonucleoproteins A2/B1 OS=Homo sapiens GN=HNRNPA2B1 PE=1 SV=2 - [ROA2_HUMAN]	5.38	6	1	2	3	353	37.4067	8.95361
Q7L3S4	Zinc finger protein 771 OS=Homo sapiens GN=ZNF771 PE=1 SV=1 - [ZN771_HUMAN]	5.36	4	2	2	3	317	35.6791	8.79248
Q9NP85	Podocin OS=Homo sapiens GN=NPHS2 PE=1 SV=1 - [PODO_HUMAN]	5.22	1	1	1	1	383	42.1742	8.74854
P07305	Histone H1.0 OS=Homo sapiens GN=H1F0 PE=1 SV=3 - [H10_HUMAN]	5.15	2	1	1	2	194	20.8502	10.8433
P56270	Myc-associated zinc finger protein OS=Homo sapiens GN=MAZ PE=1 SV=1 - [MAZ_HUMAN]	4.82	13	2	2	4	477	48.5764	8.95361
P25705	ATP synthase subunit alpha, mitochondrial OS=Homo sapiens GN=ATP5A1 PE=1 SV=1 - [ATPA_HUMAN]	4.7	6	2	2	4	553	59.7136	9.12939
P62277	40S ribosomal protein S13 OS=Homo sapiens GN=RPS13 PE=1 SV=2 - [RS13_HUMAN]	4.64	1	1	1	1	151	17.2117	10.5356
Q8IZD6	Solute carrier family 22 member 15 OS=Homo sapiens GN=SLC22A15 PE=2 SV=1 - [S22AF_HUMAN]	4.2	1	1	1	1	547	60.5012	5.56689
Q9BZE4	Nucleolar GTP-binding protein 1 OS=Homo sapiens GN=GTPBP4 PE=1 SV=3 - [NOG1_HUMAN]	3.94	3	3	3	4	634	73.9178	9.49561
O75475	PC4 and SFRS1-interacting protein OS=Homo sapiens GN=PSIP1 PE=1 SV=1 - [PSIP1_HUMAN]	3.77	4	2	2	4	530	60.0667	9.12939
Q5T280	Putative methyltransferase C9orf114 OS=Homo sapiens GN=C9orf114 PE=1 SV=3 - [CI114_HUMAN]	3.72	2	1	1	2	376	41.9824	7.43018
P42167	Lamina-associated polypeptide 2, isoforms beta/gamma OS=Homo sapiens GN=TMPO PE=1 SV=2 - [LAP2B_HUMAN]	3.52	3	1	1	2	454	50.6395	9.37842
Q9NVV4	Poly(A) RNA polymerase, mitochondrial OS=Homo sapiens GN=MTPAP PE=1 SV=1 - [PAPD1_HUMAN]	3.44	1	1	1	1	582	66.13	9.0415
Q9Y5J1	U3 small nucleolar RNA-associated protein 18 homolog OS=Homo sapiens GN=UTP18 PE=1 SV=3 - [UTP18_HUMAN]	3.24	1	1	1	1	556	61.9644	8.76318
P14866	Heterogeneous nuclear ribonucleoprotein L OS=Homo sapiens GN=HNRNPL PE=1 SV=2 - [HNRPL_HUMAN]	3.23	2	2	2	2	589	64.0924	8.22119
Q16352	Alpha-internexin OS=Homo sapiens GN=INA PE=1 SV=2 - [AINX_HUMAN]	3.21	1	1	1	2	499	55.3574	5.40186
P55198	Protein AF-17 OS=Homo sapiens GN=MLLT6 PE=1 SV=2 - [AF17_HUMAN]	3.2	2	3	3	4	1093	112.006	8.6167
Q15233	Non-POU domain-containing octamer-binding protein OS=Homo sapiens GN=NONO PE=1 SV=4 - [NONO_HUMAN]	3.18	4	2	2	3	471	54.1973	8.95361
Q9P016	Thymocyte nuclear protein 1 OS=Homo sapiens GN=THYN1 PE=1 SV=1 - [THYN1_HUMAN]	3.11	1	1	1	1	225	25.681	9.24658
Q8IWS0	PHD finger protein 6 OS=Homo sapiens GN=PHF6 PE=1 SV=1 - [PHF6_HUMAN]	3.01	1	1	1	1	365	41.264	8.67529
P04406	Glyceraldehyde-3-phosphate dehydrogenase OS=Homo sapiens GN=GAPDH PE=1 SV=3 - [G3P_HUMAN]	2.99	3	1	1	2	335	36.0304	8.45557
Q5T6C4	Ataxin-7-like protein 2 OS=Homo sapiens GN=ATXN7L2 PE=4 SV=1 - [Q5T6C4_HUMAN]	2.87	2	1	1	1	349	36.6245	9.59814
Q15717	ELAV-like protein 1 OS=Homo sapiens GN=ELAVL1 PE=1 SV=2 - [ELAV1_HUMAN]	2.76	1	1	1	1	326	36.0692	9.17334
Q9H0S4	Probable ATP-dependent RNA helicase DDX47 OS=Homo sapiens GN=DDX47 PE=1 SV=1 - [DDX47_HUMAN]	2.42	2	1	1	2	455	50.6147	9.1001
P35659	Protein DEK OS=Homo sapiens GN=DEK PE=1 SV=1 - [DEK_HUMAN]	2.4	1	1	1	1	375	42.6479	8.55811
Q9Y2R4	Probable ATP-dependent RNA helicase DDX52 OS=Homo sapiens GN=DDX52 PE=1 SV=3 - [DDX52_HUMAN]	2.34	2	1	1	2	599	67.4559	9.67139
Q6P087	RNA pseudouridylate synthase domain-containing protein 3 OS=Homo sapiens GN=RPUSD3 PE=1 SV=3 - [RUSD3_HUMAN]	2.28	1	1	1	1	351	38.4368	10.3159
Q17RG1	BTB/POZ domain-containing protein KCTD19 OS=Homo sapiens GN=KCTD19 PE=2 SV=1 - [KCD19_HUMAN]	2.27	1	1	1	1	926	104.871	6.21436
P12270	Nucleoprotein TPR OS=Homo sapiens GN=TPR PE=1 SV=3 - [TPR_HUMAN]	2.07	2	4	4	6	2363	267.131	5.021
Q8TF46	DIS3-like exonuclease 1 OS=Homo sapiens GN=DIS3L PE=1 SV=2 - [DI3L1_HUMAN]	1.99	1	1	1	1	1054	120.711	6.53662
Q9NR30	Nucleolar RNA helicase 2 OS=Homo sapiens GN=DDX21 PE=1 SV=5 - [DDX21_HUMAN]	1.92	1	1	1	1	783	87.2904	9.27588
P26599	Polypyrimidine tract-binding protein 1 OS=Homo sapiens GN=PTBP1 PE=1 SV=1 - [PTBP1_HUMAN]	1.88	2	1	1	1	531	57.1856	9.17334
P49959	Double-strand break repair protein MRE11A OS=Homo sapiens GN=MRE11A PE=1 SV=3 - [MRE11_HUMAN]	1.84	4	1	1	2	708	80.5433	5.89697
O75182	Paired amphipathic helix protein Sin3b OS=Homo sapiens GN=SIN3B PE=1 SV=2 - [SIN3B_HUMAN]	1.81	3	1	1	2	1162	132.983	6.93213
Q8NFW8	N-acylneuraminate cytidylyltransferase OS=Homo sapiens GN=CMAS PE=1 SV=2 - [NEUA_HUMAN]	1.61	1	1	1	1	434	48.3487	7.92822
Q8WYQ5	Microprocessor complex subunit DGCR8 OS=Homo sapiens GN=DGCR8 PE=1 SV=1 - [DGCR8_HUMAN]	1.55	1	1	1	2	773	85.9912	5.94775
P55786-2	Isoform 2 of Puromycin-sensitive aminopeptidase OS=Homo sapiens GN=NPEPPS - [PSA_HUMAN]	1.55	3	1	1	1	839	94.4559	5.37646
Q14684	Ribosomal RNA processing protein 1 homolog B OS=Homo sapiens GN=RRP1B PE=1 SV=3 - [RRP1B_HUMAN]	1.45	1	1	1	1	758	84.3752	9.75928
P55197	Protein AF-10 OS=Homo sapiens GN=MLLT10 PE=1 SV=2 - [AF10_HUMAN]	1.31	2	1	1	2	1068	113.251	8.20654
O60506	Heterogeneous nuclear ribonucleoprotein Q OS=Homo sapiens GN=SYNCRIP PE=1 SV=2 - [HNRPQ_HUMAN]	1.28	11	1	1	2	623	69.5596	8.5874
P49711	Transcriptional repressor CTCF OS=Homo sapiens GN=CTCF PE=1 SV=1 - [CTCF_HUMAN]	1.24	1	1	1	1	727	82.7324	6.96143
P02768	Serum albumin OS=Homo sapiens GN=ALB PE=1 SV=2 - [ALBU_HUMAN]	1.15	1	1	1	1	609	69.3215	6.27783
Q86VF7	Nebulin-related-anchoring protein OS=Homo sapiens GN=NRAP PE=2 SV=2 - [NRAP_HUMAN]	1.1	1	1	1	1	1730	196.95	9.20264
Q12879	Glutamate receptor ionotropic, NMDA 2A OS=Homo sapiens GN=GRIN2A PE=1 SV=1 - [NMDE1_HUMAN]	1.09	1	1	1	1	1464	165.177	7.10791
Q9NVP1	ATP-dependent RNA helicase DDX18 OS=Homo sapiens GN=DDX18 PE=1 SV=2 - [DDX18_HUMAN]	1.04	1	1	1	1	670	75.3594	9.49561
P25205	DNA replication licensing factor MCM3 OS=Homo sapiens GN=MCM3 PE=1 SV=3 - [MCM3_HUMAN]	0.87	1	1	1	1	808	90.924	5.77002
P13639	Elongation factor 2 OS=Homo sapiens GN=EEF2 PE=1 SV=4 - [EF2_HUMAN]	0.82	1	1	1	1	858	95.277	6.82959
P55265	Double-stranded RNA-specific adenosine deaminase OS=Homo sapiens GN=ADAR PE=1 SV=4 - [DSRAD_HUMAN]	0.73	1	1	1	1	1226	135.981	8.646
P46940	Ras GTPase-activating-like protein IQGAP1 OS=Homo sapiens GN=IQGAP1 PE=1 SV=1 - [IQGA1_HUMAN]	0.66	1	1	1	1	1657	189.134	6.48096
P11388	DNA topoisomerase 2-alpha OS=Homo sapiens GN=TOP2A PE=1 SV=3 - [TOP2A_HUMAN]	0.65	1	1	1	1	1531	174.276	8.71924
O00411	DNA-directed RNA polymerase, mitochondrial OS=Homo sapiens GN=POLRMT PE=1 SV=2 - [RPOM_HUMAN]	0.65	1	1	1	1	1230	138.532	8.98291
Q14980	Nuclear mitotic apparatus protein 1 OS=Homo sapiens GN=NUMA1 PE=1 SV=2 - [NUMA1_HUMAN]	0.57	5	1	1	2	2115	238.115	5.78271
Q9BQG0	Myb-binding protein 1A OS=Homo sapiens GN=MYBBP1A PE=1 SV=2 - [MBB1A_HUMAN]	0.53	1	1	1	1	1328	148.762	9.27588
Q8TD26	Chromodomain-helicase-DNA-binding protein 6 OS=Homo sapiens GN=CHD6 PE=1 SV=4 - [CHD6_HUMAN]	0.41	1	1	1	1	2715	305.22	6.26514
Q5VYK3	Proteasome-associated protein ECM29 homolog OS=Homo sapiens GN=ECM29 PE=1 SV=2 - [ECM29_HUMAN]	0.38	1	1	1	1	1845	204.16	7.12256
Q8IVF2	Protein AHNAK2 OS=Homo sapiens GN=AHNAK2 PE=1 SV=2 - [AHNK2_HUMAN]	0.35	1	1	1	1	5795	616.242	5.36377
Q4LDE5	Sushi, von Willebrand factor type A, EGF and pentraxin domain-containing protein 1 OS=Homo sapiens GN=SVEP1 PE=1 SV=3 - [SVEP1_HUMAN]	0.31	1	1	1	2	3571	389.912	5.50342
P46013	Antigen KI-67 OS=Homo sapiens GN=MKI67 PE=1 SV=2 - [KI67_HUMAN]	0.28	1	1	1	1	3256	358.474	9.45166

## Sheet: Dot1LWT_PB_2
Accession	Description	ΣCoverage	Σ# Proteins	Σ# Unique Peptides	Σ# Peptides	Σ# PSMs	# AAs	MW [kDa]	calc. pI
P62888	60S ribosomal protein L30 OS=Homo sapiens GN=RPL30 PE=1 SV=2 - [RL30_HUMAN]	47.83	3	4	4	8	115	12.7757	9.62744
P46781	40S ribosomal protein S9 OS=Homo sapiens GN=RPS9 PE=1 SV=3 - [RS9_HUMAN]	46.91	5	14	14	33	194	22.5776	10.6528
P49458	Signal recognition particle 9 kDa protein OS=Homo sapiens GN=SRP9 PE=1 SV=2 - [SRP09_HUMAN]	45.35	3	4	4	8	86	10.1051	7.97217
P62913	60S ribosomal protein L11 OS=Homo sapiens GN=RPL11 PE=1 SV=2 - [RL11_HUMAN]	43.26	4	10	10	30	178	20.2396	9.59814
P18621	60S ribosomal protein L17 OS=Homo sapiens GN=RPL17 PE=1 SV=3 - [RL17_HUMAN]	41.85	14	9	9	19	184	21.3833	10.1694
P26373	60S ribosomal protein L13 OS=Homo sapiens GN=RPL13 PE=1 SV=4 - [RL13_HUMAN]	39.81	6	12	12	27	211	24.2465	11.6489
P62241	40S ribosomal protein S8 OS=Homo sapiens GN=RPS8 PE=1 SV=2 - [RS8_HUMAN]	37.98	2	7	7	12	208	24.1902	10.3159
Q8TEK3	Histone-lysine N-methyltransferase, H3 lysine-79 specific OS=Homo sapiens GN=DOT1L PE=1 SV=2 - [DOT1L_HUMAN]	35.02	6	53	53	145	1739	184.74	9.33447
P62249	40S ribosomal protein S16 OS=Homo sapiens GN=RPS16 PE=1 SV=2 - [RS16_HUMAN]	34.93	6	6	6	16	146	16.435	10.2134
P62280	40S ribosomal protein S11 OS=Homo sapiens GN=RPS11 PE=1 SV=3 - [RS11_HUMAN]	34.81	4	7	7	19	158	18.419	10.3013
O60814	Histone H2B type 1-K OS=Homo sapiens GN=HIST1H2BK PE=1 SV=3 - [H2B1K_HUMAN]	33.33	19	4	4	9	126	13.8816	10.3159
P39019	40S ribosomal protein S19 OS=Homo sapiens GN=RPS19 PE=1 SV=2 - [RS19_HUMAN]	32.41	6	5	5	8	145	16.0505	10.3159
Q06830	Peroxiredoxin-1 OS=Homo sapiens GN=PRDX1 PE=1 SV=1 - [PRDX1_HUMAN]	32.16	2	7	7	10	199	22.0963	8.1333
P62937	Peptidyl-prolyl cis-trans isomerase A OS=Homo sapiens GN=PPIA PE=1 SV=2 - [PPIA_HUMAN]	31.52	8	6	6	13	165	18.0009	7.81104
P15880	40S ribosomal protein S2 OS=Homo sapiens GN=RPS2 PE=1 SV=2 - [RS2_HUMAN]	31.4	7	11	11	18	293	31.3046	10.2427
P68431	Histone H3.1 OS=Homo sapiens GN=HIST1H3A PE=1 SV=2 - [H31_HUMAN]	30.88	10	1	5	7	136	15.3945	11.1216
P29372	DNA-3-methyladenine glycosylase OS=Homo sapiens GN=MPG PE=1 SV=3 - [3MG_HUMAN]	30.87	5	7	7	15	298	32.8478	9.56885
P23396	40S ribosomal protein S3 OS=Homo sapiens GN=RPS3 PE=1 SV=2 - [RS3_HUMAN]	30.86	13	7	7	14	243	26.6714	9.65674
P62753	40S ribosomal protein S6 OS=Homo sapiens GN=RPS6 PE=1 SV=1 - [RS6_HUMAN]	30.52	3	9	9	20	249	28.663	10.8433
P62857	40S ribosomal protein S28 OS=Homo sapiens GN=RPS28 PE=1 SV=1 - [RS28_HUMAN]	30.43	1	2	2	4	69	7.8362	10.6968
Q9Y3C1	Nucleolar protein 16 OS=Homo sapiens GN=NOP16 PE=1 SV=2 - [NOP16_HUMAN]	30.34	6	5	5	11	178	21.1751	9.93506
P46779	60S ribosomal protein L28 OS=Homo sapiens GN=RPL28 PE=1 SV=3 - [RL28_HUMAN]	29.93	8	6	6	12	137	15.7377	12.0151
F2Z2W6	Non-histone chromosomal protein HMG-14 OS=Homo sapiens GN=HMGN1 PE=1 SV=1 - [F2Z2W6_HUMAN]	29.55	4	1	1	1	44	4.74169	10.8286
P60866	40S ribosomal protein S20 OS=Homo sapiens GN=RPS20 PE=1 SV=1 - [RS20_HUMAN]	29.41	5	5	5	15	119	13.3643	9.93506
P62805	Histone H4 OS=Homo sapiens GN=HIST1H4A PE=1 SV=2 - [H4_HUMAN]	29.13	1	3	3	6	103	11.3604	11.356
P17844	Probable ATP-dependent RNA helicase DDX5 OS=Homo sapiens GN=DDX5 PE=1 SV=1 - [DDX5_HUMAN]	28.5	9	14	20	43	614	69.1047	8.92432
P62633	Cellular nucleic acid-binding protein OS=Homo sapiens GN=CNBP PE=1 SV=1 - [CNBP_HUMAN]	27.68	9	4	4	7	177	19.4496	7.7085
P61247	40S ribosomal protein S3a OS=Homo sapiens GN=RPS3A PE=1 SV=2 - [RS3A_HUMAN]	27.27	12	8	8	14	264	29.9257	9.72998
Q5TEC6	Histone H3 OS=Homo sapiens GN=HIST2H3PS2 PE=1 SV=1 - [Q5TEC6_HUMAN]	27.21	2	1	4	4	136	15.4206	11.2681
P42766	60S ribosomal protein L35 OS=Homo sapiens GN=RPL35 PE=1 SV=2 - [RL35_HUMAN]	26.83	2	4	4	6	123	14.5426	11.0483
Q13885	Tubulin beta-2A chain OS=Homo sapiens GN=TUBB2A PE=1 SV=1 - [TBB2A_HUMAN]	26.74	35	11	11	25	445	49.875	4.89404
P83881	60S ribosomal protein L36a OS=Homo sapiens GN=RPL36A PE=1 SV=2 - [RL36A_HUMAN]	26.42	8	5	5	10	106	12.4328	10.5796
P84098	60S ribosomal protein L19 OS=Homo sapiens GN=RPL19 PE=1 SV=1 - [RL19_HUMAN]	26.02	4	6	6	12	196	23.4512	11.4731
Q9BQE3	Tubulin alpha-1C chain OS=Homo sapiens GN=TUBA1C PE=1 SV=1 - [TBA1C_HUMAN]	25.61	22	1	8	16	449	49.8635	5.09717
P68363	Tubulin alpha-1B chain OS=Homo sapiens GN=TUBA1B PE=1 SV=1 - [TBA1B_HUMAN]	25.5	15	1	8	16	451	50.1196	5.05908
P27635	60S ribosomal protein L10 OS=Homo sapiens GN=RPL10 PE=1 SV=4 - [RL10_HUMAN]	25.23	8	5	5	13	214	24.5879	10.0815
P62910	60S ribosomal protein L32 OS=Homo sapiens GN=RPL32 PE=1 SV=2 - [RL32_HUMAN]	25.19	3	4	4	8	135	15.8498	11.3267
P11498	Pyruvate carboxylase, mitochondrial OS=Homo sapiens GN=PC PE=1 SV=2 - [PYC_HUMAN]	24.36	4	26	26	53	1178	129.551	6.84424
P63173	60S ribosomal protein L38 OS=Homo sapiens GN=RPL38 PE=1 SV=2 - [RL38_HUMAN]	24.29	1	2	2	3	70	8.21273	10.0962
P05141	ADP/ATP translocase 2 OS=Homo sapiens GN=SLC25A5 PE=1 SV=7 - [ADT2_HUMAN]	24.16	4	2	8	16	298	32.8312	9.68604
Q13085	Acetyl-CoA carboxylase 1 OS=Homo sapiens GN=ACACA PE=1 SV=2 - [ACACA_HUMAN]	23.36	16	47	47	88	2346	265.385	6.3667
Q15366	Poly(rC)-binding protein 2 OS=Homo sapiens GN=PCBP2 PE=1 SV=1 - [PCBP2_HUMAN]	23.29	24	4	6	10	365	38.5556	6.78564
P61978	Heterogeneous nuclear ribonucleoprotein K OS=Homo sapiens GN=HNRNPK PE=1 SV=1 - [HNRPK_HUMAN]	23.11	8	9	9	20	463	50.9444	5.5415
P46776	60S ribosomal protein L27a OS=Homo sapiens GN=RPL27A PE=1 SV=2 - [RL27A_HUMAN]	22.97	4	4	4	7	148	16.551	11.0044
P62701	40S ribosomal protein S4, X isoform OS=Homo sapiens GN=RPS4X PE=1 SV=2 - [RS4X_HUMAN]	22.81	5	7	7	13	263	29.5791	10.1548
P05165	Propionyl-CoA carboxylase alpha chain, mitochondrial OS=Homo sapiens GN=PCCA PE=1 SV=4 - [PCCA_HUMAN]	22.66	5	13	13	27	728	80.0081	7.51807
P62266	40S ribosomal protein S23 OS=Homo sapiens GN=RPS23 PE=1 SV=3 - [RS23_HUMAN]	22.38	5	5	5	10	143	15.7977	10.4917
Q9BVP2	Guanine nucleotide-binding protein-like 3 OS=Homo sapiens GN=GNL3 PE=1 SV=2 - [GNL3_HUMAN]	22.22	6	10	10	20	549	61.9545	9.15869
Q92841	Probable ATP-dependent RNA helicase DDX17 OS=Homo sapiens GN=DDX17 PE=1 SV=2 - [DDX17_HUMAN]	21.12	5	8	14	32	729	80.222	8.26514
P68104	Elongation factor 1-alpha 1 OS=Homo sapiens GN=EEF1A1 PE=1 SV=1 - [EF1A1_HUMAN]	20.56	7	8	8	17	462	50.1091	9.01221
P12236	ADP/ATP translocase 3 OS=Homo sapiens GN=SLC25A6 PE=1 SV=4 - [ADT3_HUMAN]	20.47	5	1	7	14	298	32.8452	9.74463
P62987	Ubiquitin-60S ribosomal protein L40 OS=Homo sapiens GN=UBA52 PE=1 SV=2 - [RL40_HUMAN]	20.31	24	2	2	4	128	14.719	9.83252
P16403	Histone H1.2 OS=Homo sapiens GN=HIST1H1C PE=1 SV=2 - [H12_HUMAN]	19.72	6	5	5	11	213	21.3517	10.9312
P62891	60S ribosomal protein L39 OS=Homo sapiens GN=RPL39 PE=1 SV=2 - [RL39_HUMAN]	19.61	2	1	1	2	51	6.40265	12.5571
P62847	40S ribosomal protein S24 OS=Homo sapiens GN=RPS24 PE=1 SV=1 - [RS24_HUMAN]	19.55	1	2	2	2	133	15.4134	10.7847
Q15365	Poly(rC)-binding protein 1 OS=Homo sapiens GN=PCBP1 PE=1 SV=2 - [PCBP1_HUMAN]	19.38	2	3	5	10	356	37.4739	7.09326
P46782	40S ribosomal protein S5 OS=Homo sapiens GN=RPS5 PE=1 SV=4 - [RS5_HUMAN]	19.12	4	4	4	9	204	22.8621	9.71533
O00571	ATP-dependent RNA helicase DDX3X OS=Homo sapiens GN=DDX3X PE=1 SV=3 - [DDX3X_HUMAN]	18.88	14	12	13	29	662	73.198	7.18115
Q9H5H4	Zinc finger protein 768 OS=Homo sapiens GN=ZNF768 PE=1 SV=2 - [ZN768_HUMAN]	17.78	6	10	10	15	540	60.1908	7.97217
Q9P258	Protein RCC2 OS=Homo sapiens GN=RCC2 PE=1 SV=2 - [RCC2_HUMAN]	17.05	1	7	7	13	522	56.0492	8.77783
P62861	40S ribosomal protein S30 OS=Homo sapiens GN=FAU PE=1 SV=1 - [RS30_HUMAN]	16.95	2	1	1	2	59	6.64382	12.147
P60709	Actin, cytoplasmic 1 OS=Homo sapiens GN=ACTB PE=1 SV=1 - [ACTB_HUMAN]	16.8	31	5	5	9	375	41.7097	5.47803
P62263	40S ribosomal protein S14 OS=Homo sapiens GN=RPS14 PE=1 SV=3 - [RS14_HUMAN]	16.56	3	2	2	4	151	16.2625	10.0522
O15235	28S ribosomal protein S12, mitochondrial OS=Homo sapiens GN=MRPS12 PE=1 SV=1 - [RT12_HUMAN]	15.94	1	2	2	2	138	15.163	10.2866
P04264	Keratin, type II cytoskeletal 1 OS=Homo sapiens GN=KRT1 PE=1 SV=6 - [K2C1_HUMAN]	15.84	2	8	9	15	644	65.999	8.11865
P05204	Non-histone chromosomal protein HMG-17 OS=Homo sapiens GN=HMGN2 PE=1 SV=3 - [HMGN2_HUMAN]	15.56	1	1	1	2	90	9.38706	9.99365
P49207	60S ribosomal protein L34 OS=Homo sapiens GN=RPL34 PE=1 SV=3 - [RL34_HUMAN]	15.38	1	2	2	2	117	13.2845	11.4731
P62851	40S ribosomal protein S25 OS=Homo sapiens GN=RPS25 PE=1 SV=1 - [RS25_HUMAN]	15.2	1	2	2	3	125	13.7337	10.1108
P09874	Poly [ADP-ribose] polymerase 1 OS=Homo sapiens GN=PARP1 PE=1 SV=4 - [PARP1_HUMAN]	15.09	1	13	13	27	1014	113.012	8.88037
P78549	Endonuclease III-like protein 1 OS=Homo sapiens GN=NTHL1 PE=1 SV=2 - [NTH_HUMAN]	14.42	5	4	4	7	312	34.3678	9.67139
E5RHH7	ADP-ribosylation factor GTPase-activating protein 1 (Fragment) OS=Homo sapiens GN=ARFGAP1 PE=1 SV=1 - [E5RHH7_HUMAN]	14.38	5	1	1	1	153	16.4259	6.56592
P62829	60S ribosomal protein L23 OS=Homo sapiens GN=RPL23 PE=1 SV=1 - [RL23_HUMAN]	14.29	4	1	1	2	140	14.8561	10.5063
Q96EY4	Translation machinery-associated protein 16 OS=Homo sapiens GN=TMA16 PE=1 SV=2 - [TMA16_HUMAN]	14.29	5	3	3	7	203	23.8494	9.26123
P26641	Elongation factor 1-gamma OS=Homo sapiens GN=EEF1G PE=1 SV=3 - [EF1G_HUMAN]	13.5	2	5	5	8	437	50.0871	6.66846
O95232	Luc7-like protein 3 OS=Homo sapiens GN=LUC7L3 PE=1 SV=2 - [LC7L3_HUMAN]	13.43	8	7	7	11	432	51.4351	9.78857
Q96RQ3	Methylcrotonoyl-CoA carboxylase subunit alpha, mitochondrial OS=Homo sapiens GN=MCCC1 PE=1 SV=3 - [MCCA_HUMAN]	13.38	5	8	8	14	725	80.4219	7.78174
Q9GZV4	Eukaryotic translation initiation factor 5A-2 OS=Homo sapiens GN=EIF5A2 PE=1 SV=3 - [IF5A2_HUMAN]	13.07	9	2	2	3	153	16.7822	5.57959
Q02543	60S ribosomal protein L18a OS=Homo sapiens GN=RPL18A PE=1 SV=2 - [RL18A_HUMAN]	13.07	5	2	2	4	176	20.7489	10.7114
C9JDJ7	U2 snRNP-associated SURP motif-containing protein (Fragment) OS=Homo sapiens GN=U2SURP PE=1 SV=3 - [C9JDJ7_HUMAN]	12.98	7	1	1	1	131	14.7475	9.08545
Q5JTH9	RRP12-like protein OS=Homo sapiens GN=RRP12 PE=1 SV=2 - [RRP12_HUMAN]	12.95	7	16	16	29	1297	143.611	8.74854
Q86T24	Transcriptional regulator Kaiso OS=Homo sapiens GN=ZBTB33 PE=1 SV=2 - [KAISO_HUMAN]	12.65	1	10	10	16	672	74.4382	5.12256
P42167	Lamina-associated polypeptide 2, isoforms beta/gamma OS=Homo sapiens GN=TMPO PE=1 SV=2 - [LAP2B_HUMAN]	12.56	5	4	4	6	454	50.6395	9.37842
P62273	40S ribosomal protein S29 OS=Homo sapiens GN=RPS29 PE=1 SV=2 - [RS29_HUMAN]	12.5	3	1	1	3	56	6.6723	10.1255
P0C0S5	Histone H2A.Z OS=Homo sapiens GN=H2AFZ PE=1 SV=2 - [H2AZ_HUMAN]	12.5	19	2	2	3	128	13.5446	10.5796
O00483	Cytochrome c oxidase subunit NDUFA4 OS=Homo sapiens GN=NDUFA4 PE=1 SV=1 - [NDUA4_HUMAN]	12.35	1	1	1	1	81	9.36391	9.37842
P04080	Cystatin-B OS=Homo sapiens GN=CSTB PE=1 SV=2 - [CYTB_HUMAN]	12.24	1	1	1	2	98	11.1326	7.56201
Q5T280	Putative methyltransferase C9orf114 OS=Homo sapiens GN=C9orf114 PE=1 SV=3 - [CI114_HUMAN]	11.97	2	4	4	7	376	41.9824	7.43018
P06733	Alpha-enolase OS=Homo sapiens GN=ENO1 PE=1 SV=2 - [ENOA_HUMAN]	11.52	15	4	4	7	434	47.1393	7.38623
P50454	Serpin H1 OS=Homo sapiens GN=SERPINH1 PE=1 SV=2 - [SERPH_HUMAN]	11.48	11	4	4	6	418	46.4112	8.68994
P62269	40S ribosomal protein S18 OS=Homo sapiens GN=RPS18 PE=1 SV=3 - [RS18_HUMAN]	11.18	1	2	2	2	152	17.7079	10.9897
Q16629	Serine/arginine-rich splicing factor 7 OS=Homo sapiens GN=SRSF7 PE=1 SV=1 - [SRSF7_HUMAN]	10.92	3	2	2	2	238	27.35	11.8247
P06748	Nucleophosmin OS=Homo sapiens GN=NPM1 PE=1 SV=2 - [NPM_HUMAN]	10.88	9	4	4	8	294	32.5548	4.77979
P10599-2	Isoform 2 of Thioredoxin OS=Homo sapiens GN=TXN - [THIO_HUMAN]	10.59	2	1	1	1	85	9.44569	6.03662
Q02878	60S ribosomal protein L6 OS=Homo sapiens GN=RPL6 PE=1 SV=3 - [RL6_HUMAN]	10.42	7	3	3	5	288	32.7076	10.5796
P50990	T-complex protein 1 subunit theta OS=Homo sapiens GN=CCT8 PE=1 SV=4 - [TCPQ_HUMAN]	9.85	5	5	5	9	548	59.5825	5.60498
Q9P016	Thymocyte nuclear protein 1 OS=Homo sapiens GN=THYN1 PE=1 SV=1 - [THYN1_HUMAN]	9.78	2	2	2	3	225	25.681	9.24658
P61513	60S ribosomal protein L37a OS=Homo sapiens GN=RPL37A PE=1 SV=2 - [RL37A_HUMAN]	9.78	7	1	1	2	92	10.2685	10.4331
P04406	Glyceraldehyde-3-phosphate dehydrogenase OS=Homo sapiens GN=GAPDH PE=1 SV=3 - [G3P_HUMAN]	9.55	3	3	3	4	335	36.0304	8.45557
P42677	40S ribosomal protein S27 OS=Homo sapiens GN=RPS27 PE=1 SV=3 - [RS27_HUMAN]	9.52	4	1	1	2	84	9.45484	9.45166
P47914	60S ribosomal protein L29 OS=Homo sapiens GN=RPL29 PE=1 SV=2 - [RL29_HUMAN]	9.43	1	1	1	2	159	17.7411	11.6636
P61927	60S ribosomal protein L37 OS=Homo sapiens GN=RPL37 PE=1 SV=2 - [RL37_HUMAN]	9.28	1	2	2	2	97	11.0709	11.7368
P62314	Small nuclear ribonucleoprotein Sm D1 OS=Homo sapiens GN=SNRPD1 PE=1 SV=1 - [SMD1_HUMAN]	9.24	1	1	1	1	119	13.2734	11.561
P62917	60S ribosomal protein L8 OS=Homo sapiens GN=RPL8 PE=1 SV=2 - [RL8_HUMAN]	8.95	3	2	2	3	257	28.0073	11.0337
Q19T08	Endothelial cell-specific chemotaxis regulator OS=Homo sapiens GN=ECSCR PE=1 SV=1 - [ECSCR_HUMAN]	8.78	1	1	1	1	205	21.2817	7.88428
P48730	Casein kinase I isoform delta OS=Homo sapiens GN=CSNK1D PE=1 SV=2 - [KC1D_HUMAN]	8.67	17	4	4	7	415	47.3002	9.74463
P35527	Keratin, type I cytoskeletal 9 OS=Homo sapiens GN=KRT9 PE=1 SV=3 - [K1C9_HUMAN]	8.51	1	4	4	7	623	62.0268	5.23682
P56270	Myc-associated zinc finger protein OS=Homo sapiens GN=MAZ PE=1 SV=1 - [MAZ_HUMAN]	8.39	13	3	4	9	477	48.5764	8.95361
P62424	60S ribosomal protein L7a OS=Homo sapiens GN=RPL7A PE=1 SV=2 - [RL7A_HUMAN]	8.27	3	2	2	3	266	29.977	10.6089
P63167	Dynein light chain 1, cytoplasmic OS=Homo sapiens GN=DYNLL1 PE=1 SV=1 - [DYL1_HUMAN]	7.87	1	1	1	1	89	10.3591	7.40088
P62854	40S ribosomal protein S26 OS=Homo sapiens GN=RPS26 PE=1 SV=3 - [RS26_HUMAN]	7.83	1	1	1	1	115	13.0071	11.0044
C9JPD0	Neurexophilin-1 (Fragment) OS=Homo sapiens GN=NXPH1 PE=4 SV=1 - [C9JPD0_HUMAN]	7.69	4	1	1	1	143	16.4576	9.34912
Q15233	Non-POU domain-containing octamer-binding protein OS=Homo sapiens GN=NONO PE=1 SV=4 - [NONO_HUMAN]	7.64	4	3	3	4	471	54.1973	8.95361
P22087	rRNA 2'-O-methyltransferase fibrillarin OS=Homo sapiens GN=FBL PE=1 SV=2 - [FBRL_HUMAN]	7.48	10	2	2	4	321	33.7634	10.1841
Q8IYL3	UPF0688 protein C1orf174 OS=Homo sapiens GN=C1orf174 PE=1 SV=2 - [CA174_HUMAN]	7.41	1	1	1	2	243	25.9607	6.90283
Q8IWS0	PHD finger protein 6 OS=Homo sapiens GN=PHF6 PE=1 SV=1 - [PHF6_HUMAN]	7.4	4	3	3	5	365	41.264	8.67529
P55197	Protein AF-10 OS=Homo sapiens GN=MLLT10 PE=1 SV=2 - [AF10_HUMAN]	7.3	4	6	6	10	1068	113.251	8.20654
P07477	Trypsin-1 OS=Homo sapiens GN=PRSS1 PE=1 SV=1 - [TRY1_HUMAN]	7.29	12	2	2	17	247	26.5411	6.50732
P32969	60S ribosomal protein L9 OS=Homo sapiens GN=RPL9 PE=1 SV=1 - [RL9_HUMAN]	7.29	4	1	1	2	192	21.8498	9.94971
P62899	60S ribosomal protein L31 OS=Homo sapiens GN=RPL31 PE=1 SV=1 - [RL31_HUMAN]	7.2	8	1	1	2	125	14.4539	10.5356
Q8NC51	Plasminogen activator inhibitor 1 RNA-binding protein OS=Homo sapiens GN=SERBP1 PE=1 SV=2 - [PAIRB_HUMAN]	7.11	4	2	2	4	408	44.9385	8.646
Q9P2Y5-2	Isoform 2 of UV radiation resistance-associated gene protein OS=Homo sapiens GN=UVRAG - [UVRAG_HUMAN]	6.73	3	1	1	1	327	35.966	6.53662
P07305	Histone H1.0 OS=Homo sapiens GN=H1F0 PE=1 SV=3 - [H10_HUMAN]	6.7	1	1	1	1	194	20.8502	10.8433
P26599	Polypyrimidine tract-binding protein 1 OS=Homo sapiens GN=PTBP1 PE=1 SV=1 - [PTBP1_HUMAN]	6.59	15	4	4	9	531	57.1856	9.17334
P07910	Heterogeneous nuclear ribonucleoproteins C1/C2 OS=Homo sapiens GN=HNRNPC PE=1 SV=4 - [HNRPC_HUMAN]	6.54	17	2	2	3	306	33.6495	5.08447
Q9Y3B4	Splicing factor 3B subunit 6 OS=Homo sapiens GN=SF3B6 PE=1 SV=1 - [SF3B6_HUMAN]	6.4	1	1	1	1	125	14.5756	9.37842
P61254	60S ribosomal protein L26 OS=Homo sapiens GN=RPL26 PE=1 SV=1 - [RL26_HUMAN]	6.21	7	1	1	2	145	17.2475	10.5503
Q96I27	Zinc finger protein 625 OS=Homo sapiens GN=ZNF625 PE=2 SV=1 - [ZN625_HUMAN]	6.21	2	1	1	2	306	34.7237	8.98291
P09651	Heterogeneous nuclear ribonucleoprotein A1 OS=Homo sapiens GN=HNRNPA1 PE=1 SV=5 - [ROA1_HUMAN]	6.18	7	2	2	3	372	38.7231	9.12939
P62244	40S ribosomal protein S15a OS=Homo sapiens GN=RPS15A PE=1 SV=2 - [RS15A_HUMAN]	6.15	1	1	1	1	130	14.83	10.1255
P31943	Heterogeneous nuclear ribonucleoprotein H OS=Homo sapiens GN=HNRNPH1 PE=1 SV=4 - [HNRH1_HUMAN]	6.01	13	2	2	5	449	49.1984	6.30322
Q00839	Heterogeneous nuclear ribonucleoprotein U OS=Homo sapiens GN=HNRNPU PE=1 SV=6 - [HNRPU_HUMAN]	5.94	3	6	6	10	825	90.528	5.99854
P61313	60S ribosomal protein L15 OS=Homo sapiens GN=RPL15 PE=1 SV=2 - [RL15_HUMAN]	5.88	1	1	1	1	204	24.1311	11.6196
Q9BZE4	Nucleolar GTP-binding protein 1 OS=Homo sapiens GN=GTPBP4 PE=1 SV=3 - [NOG1_HUMAN]	5.84	4	4	4	8	634	73.9178	9.49561
P83731	60S ribosomal protein L24 OS=Homo sapiens GN=RPL24 PE=1 SV=1 - [RL24_HUMAN]	5.73	3	2	2	3	157	17.7679	11.2534
C9JGC1	Zinc finger protein neuro-d4 (Fragment) OS=Homo sapiens GN=DPF1 PE=4 SV=1 - [C9JGC1_HUMAN]	5.71	7	1	1	1	210	24.4524	8.14795
P22626	Heterogeneous nuclear ribonucleoproteins A2/B1 OS=Homo sapiens GN=HNRNPA2B1 PE=1 SV=2 - [ROA2_HUMAN]	5.67	2	2	2	3	353	37.4067	8.95361
Q9Y324	rRNA-processing protein FCF1 homolog OS=Homo sapiens GN=FCF1 PE=2 SV=1 - [FCF1_HUMAN]	5.56	4	1	1	2	198	23.3542	9.70068
P49959	Double-strand break repair protein MRE11A OS=Homo sapiens GN=MRE11A PE=1 SV=3 - [MRE11_HUMAN]	5.51	7	4	4	6	708	80.5433	5.89697
Q96EK4	THAP domain-containing protein 11 OS=Homo sapiens GN=THAP11 PE=1 SV=2 - [THA11_HUMAN]	5.41	1	2	2	3	314	34.4335	8.98291
O43390	Heterogeneous nuclear ribonucleoprotein R OS=Homo sapiens GN=HNRNPR PE=1 SV=1 - [HNRPR_HUMAN]	5.37	6	3	3	4	633	70.8993	8.1333
Q07020	60S ribosomal protein L18 OS=Homo sapiens GN=RPL18 PE=1 SV=2 - [RL18_HUMAN]	5.32	8	1	1	2	188	21.6211	11.7222
P07355	Annexin A2 OS=Homo sapiens GN=ANXA2 PE=1 SV=2 - [ANXA2_HUMAN]	5.31	15	2	2	3	339	38.5798	7.75244
P12270	Nucleoprotein TPR OS=Homo sapiens GN=TPR PE=1 SV=3 - [TPR_HUMAN]	5.25	2	12	12	21	2363	267.131	5.021
Q9Y4X4	Krueppel-like factor 12 OS=Homo sapiens GN=KLF12 PE=1 SV=2 - [KLF12_HUMAN]	5.22	64	2	2	3	402	44.2122	9.70068
Q07666	KH domain-containing, RNA-binding, signal transduction-associated protein 1 OS=Homo sapiens GN=KHDRBS1 PE=1 SV=1 - [KHDR1_HUMAN]	5.19	10	2	2	3	443	48.1972	8.66064
P20719	Homeobox protein Hox-A5 OS=Homo sapiens GN=HOXA5 PE=1 SV=2 - [HXA5_HUMAN]	5.19	1	1	1	2	270	29.327	9.24658
Q16527	Cysteine and glycine-rich protein 2 OS=Homo sapiens GN=CSRP2 PE=1 SV=3 - [CSRP2_HUMAN]	5.18	1	1	1	1	193	20.9399	8.6167
O76021	Ribosomal L1 domain-containing protein 1 OS=Homo sapiens GN=RSL1D1 PE=1 SV=3 - [RL1D1_HUMAN]	5.1	2	3	3	4	490	54.9389	10.1255
Q6HA08	Astacin-like metalloendopeptidase OS=Homo sapiens GN=ASTL PE=1 SV=4 - [ASTL_HUMAN]	5.1	1	1	1	1	431	45.9072	7.75244
P14866	Heterogeneous nuclear ribonucleoprotein L OS=Homo sapiens GN=HNRNPL PE=1 SV=2 - [HNRPL_HUMAN]	5.09	7	3	3	4	589	64.0924	8.22119
P35659	Protein DEK OS=Homo sapiens GN=DEK PE=1 SV=1 - [DEK_HUMAN]	5.07	3	2	2	3	375	42.6479	8.55811
P08107	Heat shock 70 kDa protein 1A/1B OS=Homo sapiens GN=HSPA1A PE=1 SV=5 - [HSP71_HUMAN]	4.99	18	3	3	6	641	70.009	5.65576
P35908	Keratin, type II cytoskeletal 2 epidermal OS=Homo sapiens GN=KRT2 PE=1 SV=2 - [K22E_HUMAN]	4.85	23	2	3	6	639	65.3932	8.00146
P27695	DNA-(apurinic or apyrimidinic site) lyase OS=Homo sapiens GN=APEX1 PE=1 SV=2 - [APEX1_HUMAN]	4.72	5	1	1	2	318	35.5322	8.11865
P25705	ATP synthase subunit alpha, mitochondrial OS=Homo sapiens GN=ATP5A1 PE=1 SV=1 - [ATPA_HUMAN]	4.7	7	2	2	3	553	59.7136	9.12939
Q9H0C8	Integrin-linked kinase-associated serine/threonine phosphatase 2C OS=Homo sapiens GN=ILKAP PE=1 SV=1 - [ILKAP_HUMAN]	4.59	1	2	2	2	392	42.8798	7.09326
P35637	RNA-binding protein FUS OS=Homo sapiens GN=FUS PE=1 SV=1 - [FUS_HUMAN]	4.56	1	1	1	1	526	53.3938	9.36377
Q96P11	Probable 28S rRNA (cytosine-C(5))-methyltransferase OS=Homo sapiens GN=NSUN5 PE=1 SV=2 - [NSUN5_HUMAN]	4.43	4	2	2	3	429	46.6623	8.6167
Q14119	Vascular endothelial zinc finger 1 OS=Homo sapiens GN=VEZF1 PE=1 SV=2 - [VEZF1_HUMAN]	4.41	1	1	2	2	521	56.8947	9.5249
Q9ULJ8-2	Isoform 2 of Neurabin-1 OS=Homo sapiens GN=PPP1R9A - [NEB1_HUMAN]	4.39	4	1	1	1	387	43.0686	9.26123
P23246	Splicing factor, proline- and glutamine-rich OS=Homo sapiens GN=SFPQ PE=1 SV=2 - [SFPQ_HUMAN]	4.38	1	3	3	3	707	76.1016	9.43701
Q9Y2R4	Probable ATP-dependent RNA helicase DDX52 OS=Homo sapiens GN=DDX52 PE=1 SV=3 - [DDX52_HUMAN]	4.34	2	2	2	3	599	67.4559	9.67139
P08670	Vimentin OS=Homo sapiens GN=VIM PE=1 SV=4 - [VIME_HUMAN]	4.29	2	2	2	4	466	53.6191	5.12256
P02768	Serum albumin OS=Homo sapiens GN=ALB PE=1 SV=2 - [ALBU_HUMAN]	4.27	6	3	3	4	609	69.3215	6.27783
P46783	40S ribosomal protein S10 OS=Homo sapiens GN=RPS10 PE=1 SV=1 - [RS10_HUMAN]	4.24	3	1	1	1	165	18.8859	10.1548
P55265	Double-stranded RNA-specific adenosine deaminase OS=Homo sapiens GN=ADAR PE=1 SV=4 - [DSRAD_HUMAN]	4.16	6	5	5	10	1226	135.981	8.646
Q00325	Phosphate carrier protein, mitochondrial OS=Homo sapiens GN=SLC25A3 PE=1 SV=2 - [MPCP_HUMAN]	4.14	3	2	2	3	362	40.0687	9.37842
P46109	Crk-like protein OS=Homo sapiens GN=CRKL PE=1 SV=1 - [CRKL_HUMAN]	3.96	1	1	1	2	303	33.7559	6.7417
Q9BQ75	Protein CMSS1 OS=Homo sapiens GN=CMSS1 PE=1 SV=2 - [CMS1_HUMAN]	3.94	1	1	1	1	279	31.864	9.18799
P25205	DNA replication licensing factor MCM3 OS=Homo sapiens GN=MCM3 PE=1 SV=3 - [MCM3_HUMAN]	3.84	3	4	4	7	808	90.924	5.77002
Q6PK04	Coiled-coil domain-containing protein 137 OS=Homo sapiens GN=CCDC137 PE=1 SV=1 - [CC137_HUMAN]	3.81	2	1	1	2	289	33.2111	10.9312
Q9BQG0	Myb-binding protein 1A OS=Homo sapiens GN=MYBBP1A PE=1 SV=2 - [MBB1A_HUMAN]	3.77	3	5	5	9	1328	148.762	9.27588
O75475	PC4 and SFRS1-interacting protein OS=Homo sapiens GN=PSIP1 PE=1 SV=1 - [PSIP1_HUMAN]	3.77	3	2	2	5	530	60.0667	9.12939
Q9UQR0	Sex comb on midleg-like protein 2 OS=Homo sapiens GN=SCML2 PE=1 SV=1 - [SCML2_HUMAN]	3.71	1	3	3	5	700	77.2079	8.54346
P62826	GTP-binding nuclear protein Ran OS=Homo sapiens GN=RAN PE=1 SV=3 - [RAN_HUMAN]	3.7	5	1	1	2	216	24.4076	7.48877
P33993	DNA replication licensing factor MCM7 OS=Homo sapiens GN=MCM7 PE=1 SV=4 - [MCM7_HUMAN]	3.62	4	2	2	3	719	81.2566	6.45557
P00338	L-lactate dehydrogenase A chain OS=Homo sapiens GN=LDHA PE=1 SV=2 - [LDHA_HUMAN]	3.61	14	1	1	2	332	36.6654	8.26514
P33992	DNA replication licensing factor MCM5 OS=Homo sapiens GN=MCM5 PE=1 SV=5 - [MCM5_HUMAN]	3.54	3	3	3	4	734	82.2332	8.36768
Q9UNQ2	Probable dimethyladenosine transferase OS=Homo sapiens GN=DIMT1 PE=1 SV=1 - [DIM1_HUMAN]	3.51	1	1	1	1	313	35.2141	9.99365
O95478	Ribosome biogenesis protein NSA2 homolog OS=Homo sapiens GN=NSA2 PE=1 SV=1 - [NSA2_HUMAN]	3.46	1	1	1	1	260	30.0465	10.272
Q8N3J9	Zinc finger protein 664 OS=Homo sapiens GN=ZNF664 PE=2 SV=1 - [ZN664_HUMAN]	3.45	1	1	1	2	261	30.2633	8.68994
Q9Y5J1	U3 small nucleolar RNA-associated protein 18 homolog OS=Homo sapiens GN=UTP18 PE=1 SV=3 - [UTP18_HUMAN]	3.24	1	1	1	2	556	61.9644	8.76318
P55198	Protein AF-17 OS=Homo sapiens GN=MLLT6 PE=1 SV=2 - [AF17_HUMAN]	3.2	3	3	3	7	1093	112.006	8.6167
Q9Y265	RuvB-like 1 OS=Homo sapiens GN=RUVBL1 PE=1 SV=1 - [RUVB1_HUMAN]	3.07	3	1	1	2	456	50.1963	6.41748
Q8IZJ6	Inactive L-threonine 3-dehydrogenase, mitochondrial OS=Homo sapiens GN=TDH PE=2 SV=1 - [TDH_HUMAN]	3.04	3	1	1	2	230	25.3911	9.49561
P39023	60S ribosomal protein L3 OS=Homo sapiens GN=RPL3 PE=1 SV=2 - [RL3_HUMAN]	2.98	3	1	1	2	403	46.0798	10.1841
P52655	Transcription initiation factor IIA subunit 1 OS=Homo sapiens GN=GTF2A1 PE=1 SV=1 - [TF2AA_HUMAN]	2.93	1	1	1	1	376	41.4885	4.55127
Q14684	Ribosomal RNA processing protein 1 homolog B OS=Homo sapiens GN=RRP1B PE=1 SV=3 - [RRP1B_HUMAN]	2.9	2	2	2	3	758	84.3752	9.75928
Q13148	TAR DNA-binding protein 43 OS=Homo sapiens GN=TARDBP PE=1 SV=1 - [TADBP_HUMAN]	2.9	16	1	1	2	414	44.7113	6.18896
Q14980	Nuclear mitotic apparatus protein 1 OS=Homo sapiens GN=NUMA1 PE=1 SV=2 - [NUMA1_HUMAN]	2.88	6	5	5	7	2115	238.115	5.78271
P27348	14-3-3 protein theta OS=Homo sapiens GN=YWHAQ PE=1 SV=1 - [1433T_HUMAN]	2.86	7	1	1	1	245	27.7468	4.77979
Q5T440	Putative transferase CAF17, mitochondrial OS=Homo sapiens GN=IBA57 PE=1 SV=1 - [CAF17_HUMAN]	2.81	1	1	1	1	356	38.1311	9.83252
P17482	Homeobox protein Hox-B9 OS=Homo sapiens GN=HOXB9 PE=1 SV=2 - [HXB9_HUMAN]	2.8	1	1	1	2	250	28.041	8.89502
Q9HC62	Sentrin-specific protease 2 OS=Homo sapiens GN=SENP2 PE=1 SV=3 - [SENP2_HUMAN]	2.72	1	1	1	1	589	67.8117	9.48096
O00712	Nuclear factor 1 B-type OS=Homo sapiens GN=NFIB PE=1 SV=2 - [NFIB_HUMAN]	2.62	4	1	1	1	420	47.412	8.86572
Q7L3S4	Zinc finger protein 771 OS=Homo sapiens GN=ZNF771 PE=1 SV=1 - [ZN771_HUMAN]	2.52	1	1	1	2	317	35.6791	8.79248
O75182	Paired amphipathic helix protein Sin3b OS=Homo sapiens GN=SIN3B PE=1 SV=2 - [SIN3B_HUMAN]	2.5	1	2	2	2	1162	132.983	6.93213
O94900	Thymocyte selection-associated high mobility group box protein TOX OS=Homo sapiens GN=TOX PE=2 SV=3 - [TOX_HUMAN]	2.47	6	1	1	2	526	57.476	7.32764
P18754	Regulator of chromosome condensation OS=Homo sapiens GN=RCC1 PE=1 SV=1 - [RCC1_HUMAN]	2.38	3	1	1	2	421	44.9406	7.51807
O00148	ATP-dependent RNA helicase DDX39A OS=Homo sapiens GN=DDX39A PE=1 SV=2 - [DX39A_HUMAN]	2.34	2	1	1	1	427	49.098	5.68115
Q03111	Protein ENL OS=Homo sapiens GN=MLLT1 PE=1 SV=2 - [ENL_HUMAN]	2.33	1	1	1	2	559	62.018	8.5874
Q8WVM0	Dimethyladenosine transferase 1, mitochondrial OS=Homo sapiens GN=TFB1M PE=1 SV=1 - [TFB1M_HUMAN]	2.31	1	1	1	1	346	39.518	9.26123
P42568	Protein AF-9 OS=Homo sapiens GN=MLLT3 PE=1 SV=2 - [AF9_HUMAN]	2.29	2	1	1	2	568	63.3126	8.63135
Q6P087	RNA pseudouridylate synthase domain-containing protein 3 OS=Homo sapiens GN=RPUSD3 PE=1 SV=3 - [RUSD3_HUMAN]	2.28	1	1	1	1	351	38.4368	10.3159
P04075	Fructose-bisphosphate aldolase A OS=Homo sapiens GN=ALDOA PE=1 SV=2 - [ALDOA_HUMAN]	2.2	8	1	1	2	364	39.3953	8.08936
Q8HWS3	DNA-binding protein RFX6 OS=Homo sapiens GN=RFX6 PE=1 SV=2 - [RFX6_HUMAN]	2.16	1	1	1	2	928	102.396	6.58057
P43246	DNA mismatch repair protein Msh2 OS=Homo sapiens GN=MSH2 PE=1 SV=1 - [MSH2_HUMAN]	2.14	4	2	2	3	934	104.677	5.77002
P26368	Splicing factor U2AF 65 kDa subunit OS=Homo sapiens GN=U2AF2 PE=1 SV=4 - [U2AF2_HUMAN]	2.11	1	1	1	1	475	53.4672	9.08545
Q14498	RNA-binding protein 39 OS=Homo sapiens GN=RBM39 PE=1 SV=2 - [RBM39_HUMAN]	2.08	8	1	1	2	530	59.3427	10.0962
P21333	Filamin-A OS=Homo sapiens GN=FLNA PE=1 SV=4 - [FLNA_HUMAN]	2.08	16	4	4	6	2647	280.564	6.06201
Q9NPA5-2	Isoform 2 of Zinc finger protein 64 homolog, isoforms 1 and 2 OS=Homo sapiens GN=ZFP64 - [ZF64A_HUMAN]	1.91	3	1	1	1	627	68.5768	8.35303
Q8WWY3	U4/U6 small nuclear ribonucleoprotein Prp31 OS=Homo sapiens GN=PRPF31 PE=1 SV=2 - [PRP31_HUMAN]	1.8	1	1	1	1	499	55.4214	5.78271
O00541	Pescadillo homolog OS=Homo sapiens GN=PES1 PE=1 SV=1 - [PESC_HUMAN]	1.7	4	1	1	2	588	67.96	7.32764
Q9NR30	Nucleolar RNA helicase 2 OS=Homo sapiens GN=DDX21 PE=1 SV=5 - [DDX21_HUMAN]	1.66	1	1	1	1	783	87.2904	9.27588
Q8WYQ5-3	Isoform 3 of Microprocessor complex subunit DGCR8 OS=Homo sapiens GN=DGCR8 - [DGCR8_HUMAN]	1.62	2	1	1	1	740	82.6985	5.87158
O60264	SWI/SNF-related matrix-associated actin-dependent regulator of chromatin subfamily A member 5 OS=Homo sapiens GN=SMARCA5 PE=1 SV=1 - [SMCA5_HUMAN]	1.62	1	2	2	2	1052	121.828	8.08936
Q8NFW8	N-acylneuraminate cytidylyltransferase OS=Homo sapiens GN=CMAS PE=1 SV=2 - [NEUA_HUMAN]	1.61	1	1	1	2	434	48.3487	7.92822
Q86V48	Leucine zipper protein 1 OS=Homo sapiens GN=LUZP1 PE=1 SV=2 - [LUZP1_HUMAN]	1.58	1	1	1	2	1076	120.202	8.49951
Q6ZN08	Putative zinc finger protein 66 OS=Homo sapiens GN=ZNF66 PE=5 SV=3 - [ZNF66_HUMAN]	1.57	1	1	1	2	573	65.8309	9.33447
Q92945	Far upstream element-binding protein 2 OS=Homo sapiens GN=KHSRP PE=1 SV=4 - [FUBP2_HUMAN]	1.55	1	1	1	1	711	73.07	7.29834
P78527	DNA-dependent protein kinase catalytic subunit OS=Homo sapiens GN=PRKDC PE=1 SV=3 - [PRKDC_HUMAN]	1.53	2	7	7	11	4128	468.788	7.12256
P49792	E3 SUMO-protein ligase RanBP2 OS=Homo sapiens GN=RANBP2 PE=1 SV=2 - [RBP2_HUMAN]	1.52	7	4	4	7	3224	357.974	6.20166
Q8WWV6	High affinity immunoglobulin alpha and immunoglobulin mu Fc receptor OS=Homo sapiens GN=FCAMR PE=1 SV=1 - [FCAMR_HUMAN]	1.5	1	1	1	1	532	57.1079	9.23193
Q99959	Plakophilin-2 OS=Homo sapiens GN=PKP2 PE=1 SV=2 - [PKP2_HUMAN]	1.48	3	1	1	2	881	97.3548	9.33447
O00567	Nucleolar protein 56 OS=Homo sapiens GN=NOP56 PE=1 SV=4 - [NOP56_HUMAN]	1.35	3	1	1	2	594	66.0087	9.18799
A0A087WU64	DNA polymerase alpha catalytic subunit OS=Homo sapiens GN=POLA1 PE=4 SV=1 - [A0A087WU64_HUMAN]	1.3	3	1	1	3	1461	165.663	5.84619
O75400	Pre-mRNA-processing factor 40 homolog A OS=Homo sapiens GN=PRPF40A PE=1 SV=2 - [PR40A_HUMAN]	1.25	1	1	1	1	957	108.737	7.56201
P49711	Transcriptional repressor CTCF OS=Homo sapiens GN=CTCF PE=1 SV=1 - [CTCF_HUMAN]	1.24	2	1	1	2	727	82.7324	6.96143
P52272	Heterogeneous nuclear ribonucleoprotein M OS=Homo sapiens GN=HNRNPM PE=1 SV=3 - [HNRPM_HUMAN]	1.23	1	1	1	1	730	77.4643	8.70459
Q7Z2T5	TRMT1-like protein OS=Homo sapiens GN=TRMT1L PE=1 SV=2 - [TRM1L_HUMAN]	1.23	1	1	1	1	733	81.6952	7.88428
Q14839	Chromodomain-helicase-DNA-binding protein 4 OS=Homo sapiens GN=CHD4 PE=1 SV=2 - [CHD4_HUMAN]	1.2	3	2	2	3	1912	217.867	5.85889
P05107	Integrin beta-2 OS=Homo sapiens GN=ITGB2 PE=1 SV=2 - [ITB2_HUMAN]	1.17	1	1	1	1	769	84.7261	6.94678
O00411	DNA-directed RNA polymerase, mitochondrial OS=Homo sapiens GN=POLRMT PE=1 SV=2 - [RPOM_HUMAN]	1.14	2	1	1	2	1230	138.532	8.98291
P11387	DNA topoisomerase 1 OS=Homo sapiens GN=TOP1 PE=1 SV=2 - [TOP1_HUMAN]	1.05	1	1	1	2	765	90.6689	9.30518
Q9NVP1	ATP-dependent RNA helicase DDX18 OS=Homo sapiens GN=DDX18 PE=1 SV=2 - [DDX18_HUMAN]	1.04	1	1	1	1	670	75.3594	9.49561
Q96T88	E3 ubiquitin-protein ligase UHRF1 OS=Homo sapiens GN=UHRF1 PE=1 SV=1 - [UHRF1_HUMAN]	1.01	1	1	1	1	793	89.757	7.56201
E7EPI0	Inhibitor of Bruton tyrosine kinase OS=Homo sapiens GN=IBTK PE=1 SV=1 - [E7EPI0_HUMAN]	0.97	2	1	1	1	1338	148.921	7.6499
Q08211	ATP-dependent RNA helicase A OS=Homo sapiens GN=DHX9 PE=1 SV=4 - [DHX9_HUMAN]	0.94	1	1	1	2	1270	140.869	6.84424
Q8IZX4	Transcription initiation factor TFIID subunit 1-like OS=Homo sapiens GN=TAF1L PE=1 SV=1 - [TAF1L_HUMAN]	0.93	1	1	1	2	1826	207.171	5.40186
Q8NEB9	Phosphatidylinositol 3-kinase catalytic subunit type 3 OS=Homo sapiens GN=PIK3C3 PE=1 SV=1 - [PK3C3_HUMAN]	0.9	1	1	1	1	887	101.485	6.81494
Q9NZM1	Myoferlin OS=Homo sapiens GN=MYOF PE=1 SV=1 - [MYOF_HUMAN]	0.87	1	1	1	1	2061	234.561	6.17627
Q3KQU3	MAP7 domain-containing protein 1 OS=Homo sapiens GN=MAP7D1 PE=1 SV=1 - [MA7D1_HUMAN]	0.83	2	1	1	2	841	92.7641	10.1108
P13639	Elongation factor 2 OS=Homo sapiens GN=EEF2 PE=1 SV=4 - [EF2_HUMAN]	0.82	1	1	1	2	858	95.277	6.82959
O60885	Bromodomain-containing protein 4 OS=Homo sapiens GN=BRD4 PE=1 SV=2 - [BRD4_HUMAN]	0.73	1	1	1	2	1362	152.124	9.18799
Q9ULM3	YEATS domain-containing protein 2 OS=Homo sapiens GN=YEATS2 PE=1 SV=2 - [YETS2_HUMAN]	0.7	1	1	1	2	1422	150.689	8.98291
O60241	Brain-specific angiogenesis inhibitor 2 OS=Homo sapiens GN=BAI2 PE=2 SV=2 - [BAI2_HUMAN]	0.69	1	1	1	2	1585	172.544	7.41553
Q5SW79	Centrosomal protein of 170 kDa OS=Homo sapiens GN=CEP170 PE=1 SV=1 - [CE170_HUMAN]	0.57	1	1	1	1	1584	175.187	7.10791
Q5VYK3	Proteasome-associated protein ECM29 homolog OS=Homo sapiens GN=ECM29 PE=1 SV=2 - [ECM29_HUMAN]	0.38	1	1	1	1	1845	204.16	7.12256
P46013	Antigen KI-67 OS=Homo sapiens GN=MKI67 PE=1 SV=2 - [KI67_HUMAN]	0.28	3	1	1	2	3256	358.474	9.45166
Q5UIP0	Telomere-associated protein RIF1 OS=Homo sapiens GN=RIF1 PE=1 SV=2 - [RIF1_HUMAN]	0.28	1	1	1	1	2472	274.294	5.51611

## Sheet: Dot1L_mut_PB_1
Accession	Description	ΣCoverage	Σ# Proteins	Σ# Unique Peptides	Σ# Peptides	Σ# PSMs	# AAs	MW [kDa]	calc. pI
P62888	60S ribosomal protein L30 OS=Homo sapiens GN=RPL30 PE=1 SV=2 - [RL30_HUMAN]	55.65	3	5	5	9	115	12.7757	9.62744
P08670	Vimentin OS=Homo sapiens GN=VIM PE=1 SV=4 - [VIME_HUMAN]	44.64	35	23	23	44	466	53.6191	5.12256
P46781	40S ribosomal protein S9 OS=Homo sapiens GN=RPS9 PE=1 SV=3 - [RS9_HUMAN]	42.27	5	13	13	30	194	22.5776	10.6528
P49458	Signal recognition particle 9 kDa protein OS=Homo sapiens GN=SRP9 PE=1 SV=2 - [SRP09_HUMAN]	41.86	3	4	4	9	86	10.1051	7.97217
P18621	60S ribosomal protein L17 OS=Homo sapiens GN=RPL17 PE=1 SV=3 - [RL17_HUMAN]	41.85	14	8	8	18	184	21.3833	10.1694
P62913	60S ribosomal protein L11 OS=Homo sapiens GN=RPL11 PE=1 SV=2 - [RL11_HUMAN]	41.57	4	9	9	26	178	20.2396	9.59814
P62280	40S ribosomal protein S11 OS=Homo sapiens GN=RPS11 PE=1 SV=3 - [RS11_HUMAN]	41.14	4	8	8	21	158	18.419	10.3013
Q8N257	Histone H2B type 3-B OS=Homo sapiens GN=HIST3H2BB PE=1 SV=3 - [H2B3B_HUMAN]	39.68	3	1	5	18	126	13.8995	10.3159
O60814	Histone H2B type 1-K OS=Homo sapiens GN=HIST1H2BK PE=1 SV=3 - [H2B1K_HUMAN]	39.68	18	1	5	18	126	13.8816	10.3159
P62805	Histone H4 OS=Homo sapiens GN=HIST1H4A PE=1 SV=2 - [H4_HUMAN]	38.83	1	4	4	10	103	11.3604	11.356
P22626	Heterogeneous nuclear ribonucleoproteins A2/B1 OS=Homo sapiens GN=HNRNPA2B1 PE=1 SV=2 - [ROA2_HUMAN]	38.24	3	13	16	37	353	37.4067	8.95361
P62987	Ubiquitin-60S ribosomal protein L40 OS=Homo sapiens GN=UBA52 PE=1 SV=2 - [RL40_HUMAN]	35.16	25	4	4	7	128	14.719	9.83252
P62937	Peptidyl-prolyl cis-trans isomerase A OS=Homo sapiens GN=PPIA PE=1 SV=2 - [PPIA_HUMAN]	35.15	7	7	7	13	165	18.0009	7.81104
P26373	60S ribosomal protein L13 OS=Homo sapiens GN=RPL13 PE=1 SV=4 - [RL13_HUMAN]	35.07	6	9	9	26	211	24.2465	11.6489
P04406	Glyceraldehyde-3-phosphate dehydrogenase OS=Homo sapiens GN=GAPDH PE=1 SV=3 - [G3P_HUMAN]	34.93	3	11	11	22	335	36.0304	8.45557
P15880	40S ribosomal protein S2 OS=Homo sapiens GN=RPS2 PE=1 SV=2 - [RS2_HUMAN]	33.45	7	10	10	18	293	31.3046	10.2427
P62701	40S ribosomal protein S4, X isoform OS=Homo sapiens GN=RPS4X PE=1 SV=2 - [RS4X_HUMAN]	33.08	5	9	9	21	263	29.5791	10.1548
Q9BQE3	Tubulin alpha-1C chain OS=Homo sapiens GN=TUBA1C PE=1 SV=1 - [TBA1C_HUMAN]	32.96	27	1	13	25	449	49.8635	5.09717
P68363	Tubulin alpha-1B chain OS=Homo sapiens GN=TUBA1B PE=1 SV=1 - [TBA1B_HUMAN]	32.82	20	1	13	25	451	50.1196	5.05908
P09651	Heterogeneous nuclear ribonucleoprotein A1 OS=Homo sapiens GN=HNRNPA1 PE=1 SV=5 - [ROA1_HUMAN]	32.53	10	9	12	30	372	38.7231	9.12939
P46779	60S ribosomal protein L28 OS=Homo sapiens GN=RPL28 PE=1 SV=3 - [RL28_HUMAN]	32.12	8	5	5	8	137	15.7377	12.0151
Q9Y3C1	Nucleolar protein 16 OS=Homo sapiens GN=NOP16 PE=1 SV=2 - [NOP16_HUMAN]	30.9	7	5	5	13	178	21.1751	9.93506
P62241	40S ribosomal protein S8 OS=Homo sapiens GN=RPS8 PE=1 SV=2 - [RS8_HUMAN]	30.29	2	6	6	10	208	24.1902	10.3159
P15531	Nucleoside diphosphate kinase A OS=Homo sapiens GN=NME1 PE=1 SV=1 - [NDKA_HUMAN]	30.26	11	4	4	7	152	17.1377	6.18896
P61978	Heterogeneous nuclear ribonucleoprotein K OS=Homo sapiens GN=HNRNPK PE=1 SV=1 - [HNRPK_HUMAN]	30.24	8	13	13	25	463	50.9444	5.5415
P09874	Poly [ADP-ribose] polymerase 1 OS=Homo sapiens GN=PARP1 PE=1 SV=4 - [PARP1_HUMAN]	29.49	3	27	27	56	1014	113.012	8.88037
Q06830	Peroxiredoxin-1 OS=Homo sapiens GN=PRDX1 PE=1 SV=1 - [PRDX1_HUMAN]	28.64	1	5	6	13	199	22.0963	8.1333
P60866	40S ribosomal protein S20 OS=Homo sapiens GN=RPS20 PE=1 SV=1 - [RS20_HUMAN]	28.57	5	4	4	10	119	13.3643	9.93506
P62753	40S ribosomal protein S6 OS=Homo sapiens GN=RPS6 PE=1 SV=1 - [RS6_HUMAN]	28.11	3	10	10	21	249	28.663	10.8433
P17844	Probable ATP-dependent RNA helicase DDX5 OS=Homo sapiens GN=DDX5 PE=1 SV=1 - [DDX5_HUMAN]	27.85	9	17	21	41	614	69.1047	8.92432
P29372	DNA-3-methyladenine glycosylase OS=Homo sapiens GN=MPG PE=1 SV=3 - [3MG_HUMAN]	27.85	5	6	6	11	298	32.8478	9.56885
P60709	Actin, cytoplasmic 1 OS=Homo sapiens GN=ACTB PE=1 SV=1 - [ACTB_HUMAN]	27.73	23	1	10	22	375	41.7097	5.47803
P61247	40S ribosomal protein S3a OS=Homo sapiens GN=RPS3A PE=1 SV=2 - [RS3A_HUMAN]	27.65	12	8	8	15	264	29.9257	9.72998
P39019	40S ribosomal protein S19 OS=Homo sapiens GN=RPS19 PE=1 SV=2 - [RS19_HUMAN]	27.59	2	4	4	7	145	16.0505	10.3159
P62249	40S ribosomal protein S16 OS=Homo sapiens GN=RPS16 PE=1 SV=2 - [RS16_HUMAN]	27.4	6	6	6	12	146	16.435	10.2134
Q96KK5	Histone H2A type 1-H OS=Homo sapiens GN=HIST1H2AH PE=1 SV=3 - [H2A1H_HUMAN]	27.34	16	2	3	7	128	13.8978	10.8872
P62829	60S ribosomal protein L23 OS=Homo sapiens GN=RPL23 PE=1 SV=1 - [RL23_HUMAN]	27.14	2	3	3	6	140	14.8561	10.5063
P63267	Actin, gamma-enteric smooth muscle OS=Homo sapiens GN=ACTG2 PE=1 SV=1 - [ACTH_HUMAN]	27.13	22	1	10	22	376	41.8498	5.47803
P07437	Tubulin beta chain OS=Homo sapiens GN=TUBB PE=1 SV=2 - [TBB5_HUMAN]	26.35	35	10	10	19	444	49.639	4.89404
P04075	Fructose-bisphosphate aldolase A OS=Homo sapiens GN=ALDOA PE=1 SV=2 - [ALDOA_HUMAN]	25.27	18	9	9	17	364	39.3953	8.08936
Q8TEK3	Histone-lysine N-methyltransferase, H3 lysine-79 specific OS=Homo sapiens GN=DOT1L PE=1 SV=2 - [DOT1L_HUMAN]	25.13	6	40	40	87	1739	184.74	9.33447
P83881	60S ribosomal protein L36a OS=Homo sapiens GN=RPL36A PE=1 SV=2 - [RL36A_HUMAN]	24.53	8	4	4	9	106	12.4328	10.5796
P63173	60S ribosomal protein L38 OS=Homo sapiens GN=RPL38 PE=1 SV=2 - [RL38_HUMAN]	24.29	4	2	2	4	70	8.21273	10.0962
P68104	Elongation factor 1-alpha 1 OS=Homo sapiens GN=EEF1A1 PE=1 SV=1 - [EF1A1_HUMAN]	24.03	7	10	10	29	462	50.1091	9.01221
P05165	Propionyl-CoA carboxylase alpha chain, mitochondrial OS=Homo sapiens GN=PCCA PE=1 SV=4 - [PCCA_HUMAN]	23.9	6	14	14	26	728	80.0081	7.51807
P62318	Small nuclear ribonucleoprotein Sm D3 OS=Homo sapiens GN=SNRPD3 PE=1 SV=1 - [SMD3_HUMAN]	23.81	3	2	2	4	126	13.9073	10.3159
P26641	Elongation factor 1-gamma OS=Homo sapiens GN=EEF1G PE=1 SV=3 - [EF1G_HUMAN]	23.57	2	10	10	17	437	50.0871	6.66846
P16402	Histone H1.3 OS=Homo sapiens GN=HIST1H1D PE=1 SV=2 - [H13_HUMAN]	23.08	6	6	6	12	221	22.3363	11.019
P46776	60S ribosomal protein L27a OS=Homo sapiens GN=RPL27A PE=1 SV=2 - [RL27A_HUMAN]	22.97	4	3	3	6	148	16.551	11.0044
P07910	Heterogeneous nuclear ribonucleoproteins C1/C2 OS=Homo sapiens GN=HNRNPC PE=1 SV=4 - [HNRPC_HUMAN]	22.88	22	6	6	11	306	33.6495	5.08447
P68431	Histone H3.1 OS=Homo sapiens GN=HIST1H3A PE=1 SV=2 - [H31_HUMAN]	22.79	11	4	4	5	136	15.3945	11.1216
P08238	Heat shock protein HSP 90-beta OS=Homo sapiens GN=HSP90AB1 PE=1 SV=4 - [HS90B_HUMAN]	22.65	15	7	14	26	724	83.2121	5.03369
Q9BVP2	Guanine nucleotide-binding protein-like 3 OS=Homo sapiens GN=GNL3 PE=1 SV=2 - [GNL3_HUMAN]	22.59	5	10	10	20	549	61.9545	9.15869
P06733	Alpha-enolase OS=Homo sapiens GN=ENO1 PE=1 SV=2 - [ENOA_HUMAN]	22.58	15	8	8	15	434	47.1393	7.38623
P52272	Heterogeneous nuclear ribonucleoprotein M OS=Homo sapiens GN=HNRNPM PE=1 SV=3 - [HNRPM_HUMAN]	22.47	9	19	19	34	730	77.4643	8.70459
P62266	40S ribosomal protein S23 OS=Homo sapiens GN=RPS23 PE=1 SV=3 - [RS23_HUMAN]	22.38	5	4	4	9	143	15.7977	10.4917
Q02543	60S ribosomal protein L18a OS=Homo sapiens GN=RPL18A PE=1 SV=2 - [RL18A_HUMAN]	22.16	5	4	4	8	176	20.7489	10.7114
Q99623	Prohibitin-2 OS=Homo sapiens GN=PHB2 PE=1 SV=2 - [PHB2_HUMAN]	22.07	9	6	6	11	299	33.2759	9.83252
P04264	Keratin, type II cytoskeletal 1 OS=Homo sapiens GN=KRT1 PE=1 SV=6 - [K2C1_HUMAN]	22.05	2	12	14	28	644	65.999	8.11865
Q9P258	Protein RCC2 OS=Homo sapiens GN=RCC2 PE=1 SV=2 - [RCC2_HUMAN]	21.84	1	8	8	14	522	56.0492	8.77783
P11142	Heat shock cognate 71 kDa protein OS=Homo sapiens GN=HSPA8 PE=1 SV=1 - [HSP7C_HUMAN]	21.83	19	10	13	21	646	70.8542	5.51611
P05141	ADP/ATP translocase 2 OS=Homo sapiens GN=SLC25A5 PE=1 SV=7 - [ADT2_HUMAN]	21.48	4	2	7	16	298	32.8312	9.68604
P51991	Heterogeneous nuclear ribonucleoprotein A3 OS=Homo sapiens GN=HNRNPA3 PE=1 SV=2 - [ROA3_HUMAN]	20.11	2	5	6	11	378	39.5706	9.01221
P27635	60S ribosomal protein L10 OS=Homo sapiens GN=RPL10 PE=1 SV=4 - [RL10_HUMAN]	20.09	8	5	5	9	214	24.5879	10.0815
P62910	60S ribosomal protein L32 OS=Homo sapiens GN=RPL32 PE=1 SV=2 - [RL32_HUMAN]	20	3	3	3	7	135	15.8498	11.3267
P08107	Heat shock 70 kDa protein 1A/1B OS=Homo sapiens GN=HSPA1A PE=1 SV=5 - [HSP71_HUMAN]	19.81	6	10	12	25	641	70.009	5.65576
P11498	Pyruvate carboxylase, mitochondrial OS=Homo sapiens GN=PC PE=1 SV=2 - [PYC_HUMAN]	19.69	4	21	21	38	1178	129.551	6.84424
P62891	60S ribosomal protein L39 OS=Homo sapiens GN=RPL39 PE=1 SV=2 - [RL39_HUMAN]	19.61	2	1	1	2	51	6.40265	12.5571
P62847	40S ribosomal protein S24 OS=Homo sapiens GN=RPS24 PE=1 SV=1 - [RS24_HUMAN]	19.55	6	2	2	4	133	15.4134	10.7847
Q15365	Poly(rC)-binding protein 1 OS=Homo sapiens GN=PCBP1 PE=1 SV=2 - [PCBP1_HUMAN]	19.38	2	3	5	10	356	37.4739	7.09326
Q13151	Heterogeneous nuclear ribonucleoprotein A0 OS=Homo sapiens GN=HNRNPA0 PE=1 SV=1 - [ROA0_HUMAN]	19.02	1	4	5	10	305	30.8218	9.29053
P30050	60S ribosomal protein L12 OS=Homo sapiens GN=RPL12 PE=1 SV=1 - [RL12_HUMAN]	18.79	2	2	2	4	165	17.8075	9.42236
P83731	60S ribosomal protein L24 OS=Homo sapiens GN=RPL24 PE=1 SV=1 - [RL24_HUMAN]	18.47	3	3	3	6	157	17.7679	11.2534
P62269	40S ribosomal protein S18 OS=Homo sapiens GN=RPS18 PE=1 SV=3 - [RS18_HUMAN]	18.42	1	3	3	6	152	17.7079	10.9897
Q96EY4	Translation machinery-associated protein 16 OS=Homo sapiens GN=TMA16 PE=1 SV=2 - [TMA16_HUMAN]	18.23	5	4	4	7	203	23.8494	9.26123
P12236	ADP/ATP translocase 3 OS=Homo sapiens GN=SLC25A6 PE=1 SV=4 - [ADT3_HUMAN]	18.12	5	1	6	14	298	32.8452	9.74463
P23396	40S ribosomal protein S3 OS=Homo sapiens GN=RPS3 PE=1 SV=2 - [RS3_HUMAN]	18.11	12	4	4	6	243	26.6714	9.65674
P62244	40S ribosomal protein S15a OS=Homo sapiens GN=RPS15A PE=1 SV=2 - [RS15A_HUMAN]	17.69	7	2	2	4	130	14.83	10.1255
P62314	Small nuclear ribonucleoprotein Sm D1 OS=Homo sapiens GN=SNRPD1 PE=1 SV=1 - [SMD1_HUMAN]	17.65	1	1	1	2	119	13.2734	11.561
P61927	60S ribosomal protein L37 OS=Homo sapiens GN=RPL37 PE=1 SV=2 - [RL37_HUMAN]	17.53	3	2	2	4	97	11.0709	11.7368
P29692	Elongation factor 1-delta OS=Homo sapiens GN=EEF1D PE=1 SV=5 - [EF1D_HUMAN]	17.44	1	3	3	3	281	31.1028	5.0083
Q13085	Acetyl-CoA carboxylase 1 OS=Homo sapiens GN=ACACA PE=1 SV=2 - [ACACA_HUMAN]	17.39	13	37	37	67	2346	265.385	6.3667
P62857	40S ribosomal protein S28 OS=Homo sapiens GN=RPS28 PE=1 SV=1 - [RS28_HUMAN]	17.39	1	1	1	1	69	7.8362	10.6968
O95232	Luc7-like protein 3 OS=Homo sapiens GN=LUC7L3 PE=1 SV=2 - [LC7L3_HUMAN]	17.36	4	7	7	13	432	51.4351	9.78857
P84098	60S ribosomal protein L19 OS=Homo sapiens GN=RPL19 PE=1 SV=1 - [RL19_HUMAN]	17.35	4	3	3	5	196	23.4512	11.4731
A8MWD9	Putative small nuclear ribonucleoprotein G-like protein 15 OS=Homo sapiens GN=SNRPGP15 PE=5 SV=2 - [RUXGL_HUMAN]	17.11	4	1	1	2	76	8.53845	8.83643
P62861	40S ribosomal protein S30 OS=Homo sapiens GN=FAU PE=1 SV=1 - [RS30_HUMAN]	16.95	2	1	1	2	59	6.64382	12.147
O00571	ATP-dependent RNA helicase DDX3X OS=Homo sapiens GN=DDX3X PE=1 SV=3 - [DDX3X_HUMAN]	16.47	14	10	11	22	662	73.198	7.18115
P35527	Keratin, type I cytoskeletal 9 OS=Homo sapiens GN=KRT9 PE=1 SV=3 - [K1C9_HUMAN]	16.37	8	9	10	19	623	62.0268	5.23682
Q02878	60S ribosomal protein L6 OS=Homo sapiens GN=RPL6 PE=1 SV=3 - [RL6_HUMAN]	15.97	4	4	4	8	288	32.7076	10.5796
Q15366	Poly(rC)-binding protein 2 OS=Homo sapiens GN=PCBP2 PE=1 SV=1 - [PCBP2_HUMAN]	15.89	22	2	4	7	365	38.5556	6.78564
P31943	Heterogeneous nuclear ribonucleoprotein H OS=Homo sapiens GN=HNRNPH1 PE=1 SV=4 - [HNRH1_HUMAN]	15.81	23	4	5	12	449	49.1984	6.30322
P46782	40S ribosomal protein S5 OS=Homo sapiens GN=RPS5 PE=1 SV=4 - [RS5_HUMAN]	15.69	4	3	3	8	204	22.8621	9.71533
P42766	60S ribosomal protein L35 OS=Homo sapiens GN=RPL35 PE=1 SV=2 - [RL35_HUMAN]	15.45	2	2	2	4	123	14.5426	11.0483
Q92841	Probable ATP-dependent RNA helicase DDX17 OS=Homo sapiens GN=DDX17 PE=1 SV=2 - [DDX17_HUMAN]	15.36	5	6	10	21	729	80.222	8.26514
P84103	Serine/arginine-rich splicing factor 3 OS=Homo sapiens GN=SRSF3 PE=1 SV=1 - [SRSF3_HUMAN]	15.24	3	3	3	4	164	19.3179	11.6489
P62851	40S ribosomal protein S25 OS=Homo sapiens GN=RPS25 PE=1 SV=1 - [RS25_HUMAN]	15.2	1	2	2	4	125	13.7337	10.1108
P62306	Small nuclear ribonucleoprotein F OS=Homo sapiens GN=SNRPF PE=1 SV=1 - [RUXF_HUMAN]	15.12	1	1	1	2	86	9.71878	4.66553
P07900	Heat shock protein HSP 90-alpha OS=Homo sapiens GN=HSP90AA1 PE=1 SV=5 - [HS90A_HUMAN]	14.89	12	2	9	17	732	84.6067	5.021
P0C0S5	Histone H2A.Z OS=Homo sapiens GN=H2AFZ PE=1 SV=2 - [H2AZ_HUMAN]	14.84	8	1	2	4	128	13.5446	10.5796
P10809	60 kDa heat shock protein, mitochondrial OS=Homo sapiens GN=HSPD1 PE=1 SV=2 - [CH60_HUMAN]	14.66	7	8	8	15	573	61.0164	5.87158
P25705	ATP synthase subunit alpha, mitochondrial OS=Homo sapiens GN=ATP5A1 PE=1 SV=1 - [ATPA_HUMAN]	14.65	8	8	8	13	553	59.7136	9.12939
P23246	Splicing factor, proline- and glutamine-rich OS=Homo sapiens GN=SFPQ PE=1 SV=2 - [SFPQ_HUMAN]	14.43	3	9	10	17	707	76.1016	9.43701
P50914	60S ribosomal protein L14 OS=Homo sapiens GN=RPL14 PE=1 SV=4 - [RL14_HUMAN]	14.42	2	3	3	5	215	23.417	10.9312
Q9NR30	Nucleolar RNA helicase 2 OS=Homo sapiens GN=DDX21 PE=1 SV=5 - [DDX21_HUMAN]	14.3	6	10	10	18	783	87.2904	9.27588
Q00839	Heterogeneous nuclear ribonucleoprotein U OS=Homo sapiens GN=HNRNPU PE=1 SV=6 - [HNRPU_HUMAN]	14.18	3	12	12	23	825	90.528	5.99854
Q07020	60S ribosomal protein L18 OS=Homo sapiens GN=RPL18 PE=1 SV=2 - [RL18_HUMAN]	13.83	8	2	2	4	188	21.6211	11.7222
P78549	Endonuclease III-like protein 1 OS=Homo sapiens GN=NTHL1 PE=1 SV=2 - [NTH_HUMAN]	13.78	1	4	4	4	312	34.3678	9.67139
Q96E39	RNA binding motif protein, X-linked-like-1 OS=Homo sapiens GN=RBMXL1 PE=1 SV=1 - [RMXL1_HUMAN]	13.59	11	5	5	9	390	42.1162	9.89111
Q15233	Non-POU domain-containing octamer-binding protein OS=Homo sapiens GN=NONO PE=1 SV=4 - [NONO_HUMAN]	13.59	6	7	8	15	471	54.1973	8.95361
Q8NC51	Plasminogen activator inhibitor 1 RNA-binding protein OS=Homo sapiens GN=SERBP1 PE=1 SV=2 - [PAIRB_HUMAN]	13.48	4	4	4	7	408	44.9385	8.646
P62917	60S ribosomal protein L8 OS=Homo sapiens GN=RPL8 PE=1 SV=2 - [RL8_HUMAN]	13.23	5	3	3	5	257	28.0073	11.0337
Q92522	Histone H1x OS=Homo sapiens GN=H1FX PE=1 SV=1 - [H1X_HUMAN]	13.15	1	2	2	3	213	22.4735	10.7554
P60842	Eukaryotic initiation factor 4A-I OS=Homo sapiens GN=EIF4A1 PE=1 SV=1 - [IF4A1_HUMAN]	13.05	18	5	5	9	406	46.1246	5.47803
Q9Y265	RuvB-like 1 OS=Homo sapiens GN=RUVBL1 PE=1 SV=1 - [RUVB1_HUMAN]	12.94	3	5	5	9	456	50.1963	6.41748
P26599	Polypyrimidine tract-binding protein 1 OS=Homo sapiens GN=PTBP1 PE=1 SV=1 - [PTBP1_HUMAN]	12.81	15	5	5	11	531	57.1856	9.17334
P62424	60S ribosomal protein L7a OS=Homo sapiens GN=RPL7A PE=1 SV=2 - [RL7A_HUMAN]	12.78	3	3	3	6	266	29.977	10.6089
P62273	40S ribosomal protein S29 OS=Homo sapiens GN=RPS29 PE=1 SV=2 - [RS29_HUMAN]	12.5	3	1	1	2	56	6.6723	10.1255
Q9NY12	H/ACA ribonucleoprotein complex subunit 1 OS=Homo sapiens GN=GAR1 PE=1 SV=1 - [GAR1_HUMAN]	12.44	2	2	2	3	217	22.3342	10.9165
P61254	60S ribosomal protein L26 OS=Homo sapiens GN=RPL26 PE=1 SV=1 - [RL26_HUMAN]	12.41	8	2	2	3	145	17.2475	10.5503
H0YAQ1	KH domain-containing, RNA-binding, signal transduction-associated protein 3 (Fragment) OS=Homo sapiens GN=KHDRBS3 PE=1 SV=1 - [H0YAQ1_HUMAN]	12.31	1	1	1	1	195	21.2852	9.78857
P07195	L-lactate dehydrogenase B chain OS=Homo sapiens GN=LDHB PE=1 SV=2 - [LDHB_HUMAN]	12.28	15	3	3	6	334	36.6151	6.04932
O43390	Heterogeneous nuclear ribonucleoprotein R OS=Homo sapiens GN=HNRNPR PE=1 SV=1 - [HNRPR_HUMAN]	12.16	5	3	7	12	633	70.8993	8.1333
P13639	Elongation factor 2 OS=Homo sapiens GN=EEF2 PE=1 SV=4 - [EF2_HUMAN]	11.89	1	10	10	19	858	95.277	6.82959
P14618	Pyruvate kinase PKM OS=Homo sapiens GN=PKM PE=1 SV=4 - [KPYM_HUMAN]	11.86	10	6	6	11	531	57.9	7.84033
O43175	D-3-phosphoglycerate dehydrogenase OS=Homo sapiens GN=PHGDH PE=1 SV=4 - [SERA_HUMAN]	11.63	2	5	5	9	533	56.6144	6.7124
P14866	Heterogeneous nuclear ribonucleoprotein L OS=Homo sapiens GN=HNRNPL PE=1 SV=2 - [HNRPL_HUMAN]	11.38	12	6	6	12	589	64.0924	8.22119
P22087	rRNA 2'-O-methyltransferase fibrillarin OS=Homo sapiens GN=FBL PE=1 SV=2 - [FBRL_HUMAN]	11.21	10	3	3	6	321	33.7634	10.1841
P42167	Lamina-associated polypeptide 2, isoforms beta/gamma OS=Homo sapiens GN=TMPO PE=1 SV=2 - [LAP2B_HUMAN]	11.01	6	4	4	8	454	50.6395	9.37842
P18077	60S ribosomal protein L35a OS=Homo sapiens GN=RPL35A PE=1 SV=2 - [RL35A_HUMAN]	10.91	2	1	1	2	110	12.5298	11.063
P06748	Nucleophosmin OS=Homo sapiens GN=NPM1 PE=1 SV=2 - [NPM_HUMAN]	10.88	8	4	4	7	294	32.5548	4.77979
Q6NVV1	Putative 60S ribosomal protein L13a protein RPL13AP3 OS=Homo sapiens GN=RPL13AP3 PE=5 SV=1 - [R13P3_HUMAN]	10.78	4	1	1	2	102	12.1269	10.7554
P32119	Peroxiredoxin-2 OS=Homo sapiens GN=PRDX2 PE=1 SV=5 - [PRDX2_HUMAN]	10.61	3	1	2	4	198	21.8782	5.97314
P62277	40S ribosomal protein S13 OS=Homo sapiens GN=RPS13 PE=1 SV=2 - [RS13_HUMAN]	10.6	1	2	2	3	151	17.2117	10.5356
P05387	60S acidic ribosomal protein P2 OS=Homo sapiens GN=RPLP2 PE=1 SV=1 - [RLA2_HUMAN]	10.43	2	1	1	2	115	11.6578	4.53857
P37108	Signal recognition particle 14 kDa protein OS=Homo sapiens GN=SRP14 PE=1 SV=2 - [SRP14_HUMAN]	10.29	1	1	1	1	136	14.5608	10.0376
P61313	60S ribosomal protein L15 OS=Homo sapiens GN=RPL15 PE=1 SV=2 - [RL15_HUMAN]	10.29	1	2	2	3	204	24.1311	11.6196
P62258	14-3-3 protein epsilon OS=Homo sapiens GN=YWHAE PE=1 SV=1 - [1433E_HUMAN]	10.2	27	3	3	6	255	29.1554	4.7417
P62826	GTP-binding nuclear protein Ran OS=Homo sapiens GN=RAN PE=1 SV=3 - [RAN_HUMAN]	10.19	5	2	2	4	216	24.4076	7.48877
P35268	60S ribosomal protein L22 OS=Homo sapiens GN=RPL22 PE=1 SV=2 - [RL22_HUMAN]	10.16	4	1	1	2	128	14.7778	9.18799
P27695	DNA-(apurinic or apyrimidinic site) lyase OS=Homo sapiens GN=APEX1 PE=1 SV=2 - [APEX1_HUMAN]	10.06	7	2	2	4	318	35.5322	8.11865
B2RPK0	Putative high mobility group protein B1-like 1 OS=Homo sapiens GN=HMGB1P1 PE=5 SV=1 - [HGB1A_HUMAN]	9.95	5	2	2	4	211	24.2228	6.21436
F8VWV4	60S acidic ribosomal protein P0 (Fragment) OS=Homo sapiens GN=RPLP0 PE=1 SV=1 - [F8VWV4_HUMAN]	9.91	13	1	1	1	111	12.1844	9.24658
P32969	60S ribosomal protein L9 OS=Homo sapiens GN=RPL9 PE=1 SV=1 - [RL9_HUMAN]	9.9	1	1	1	1	192	21.8498	9.94971
P61513	60S ribosomal protein L37a OS=Homo sapiens GN=RPL37A PE=1 SV=2 - [RL37A_HUMAN]	9.78	7	1	1	2	92	10.2685	10.4331
P42677	40S ribosomal protein S27 OS=Homo sapiens GN=RPS27 PE=1 SV=3 - [RS27_HUMAN]	9.52	4	1	1	2	84	9.45484	9.45166
P47914	60S ribosomal protein L29 OS=Homo sapiens GN=RPL29 PE=1 SV=2 - [RL29_HUMAN]	9.43	1	1	1	2	159	17.7411	11.6636
P55769	NHP2-like protein 1 OS=Homo sapiens GN=NHP2L1 PE=1 SV=3 - [NH2L1_HUMAN]	9.38	2	1	1	2	128	14.1646	8.45557
O60506	Heterogeneous nuclear ribonucleoprotein Q OS=Homo sapiens GN=SYNCRIP PE=1 SV=2 - [HNRPQ_HUMAN]	9.31	7	2	6	10	623	69.5596	8.5874
Q5JTH9	RRP12-like protein OS=Homo sapiens GN=RRP12 PE=1 SV=2 - [RRP12_HUMAN]	9.18	7	12	12	20	1297	143.611	8.74854
P50990	T-complex protein 1 subunit theta OS=Homo sapiens GN=CCT8 PE=1 SV=4 - [TCPQ_HUMAN]	9.12	4	5	5	8	548	59.5825	5.60498
Q14103	Heterogeneous nuclear ribonucleoprotein D0 OS=Homo sapiens GN=HNRNPD PE=1 SV=1 - [HNRPD_HUMAN]	9.01	9	2	2	3	355	38.4103	7.81104
P39748	Flap endonuclease 1 OS=Homo sapiens GN=FEN1 PE=1 SV=1 - [FEN1_HUMAN]	8.95	2	4	4	5	380	42.5661	8.6167
P43243	Matrin-3 OS=Homo sapiens GN=MATR3 PE=1 SV=2 - [MATR3_HUMAN]	8.85	13	8	8	13	847	94.5648	6.25244
Q16629	Serine/arginine-rich splicing factor 7 OS=Homo sapiens GN=SRSF7 PE=1 SV=1 - [SRSF7_HUMAN]	8.82	5	2	2	3	238	27.35	11.8247
Q12905	Interleukin enhancer-binding factor 2 OS=Homo sapiens GN=ILF2 PE=1 SV=2 - [ILF2_HUMAN]	8.72	3	3	3	6	390	43.0352	5.26221
O15235	28S ribosomal protein S12, mitochondrial OS=Homo sapiens GN=MRPS12 PE=1 SV=1 - [RT12_HUMAN]	8.7	1	1	1	2	138	15.163	10.2866
P56270	Myc-associated zinc finger protein OS=Homo sapiens GN=MAZ PE=1 SV=1 - [MAZ_HUMAN]	8.6	14	4	4	9	477	48.5764	8.95361
P62633	Cellular nucleic acid-binding protein OS=Homo sapiens GN=CNBP PE=1 SV=1 - [CNBP_HUMAN]	8.47	1	1	1	1	177	19.4496	7.7085
P15311	Ezrin OS=Homo sapiens GN=EZR PE=1 SV=4 - [EZRI_HUMAN]	8.36	4	6	6	8	586	69.3697	6.26514
P35908	Keratin, type II cytoskeletal 2 epidermal OS=Homo sapiens GN=KRT2 PE=1 SV=2 - [K22E_HUMAN]	8.29	11	3	5	10	639	65.3932	8.00146
F8WBB8	Cullin-associated NEDD8-dissociated protein 2 OS=Homo sapiens GN=CAND2 PE=1 SV=1 - [F8WBB8_HUMAN]	8.18	5	1	1	1	110	12.1871	7.25439
P50454	Serpin H1 OS=Homo sapiens GN=SERPINH1 PE=1 SV=2 - [SERPH_HUMAN]	7.89	1	3	3	3	418	46.4112	8.68994
Q96RQ3	Methylcrotonoyl-CoA carboxylase subunit alpha, mitochondrial OS=Homo sapiens GN=MCCC1 PE=1 SV=3 - [MCCA_HUMAN]	7.86	5	5	5	10	725	80.4219	7.78174
Q9GZV4	Eukaryotic translation initiation factor 5A-2 OS=Homo sapiens GN=EIF5A2 PE=1 SV=3 - [IF5A2_HUMAN]	7.84	9	1	1	4	153	16.7822	5.57959
P14174	Macrophage migration inhibitory factor OS=Homo sapiens GN=MIF PE=1 SV=4 - [MIF_HUMAN]	7.83	1	1	1	1	115	12.4682	7.88428
P62854	40S ribosomal protein S26 OS=Homo sapiens GN=RPS26 PE=1 SV=3 - [RS26_HUMAN]	7.83	2	1	1	2	115	13.0071	11.0044
P50991	T-complex protein 1 subunit delta OS=Homo sapiens GN=CCT4 PE=1 SV=4 - [TCPD_HUMAN]	7.79	7	4	4	8	539	57.8878	7.82568
Q9BZE4	Nucleolar GTP-binding protein 1 OS=Homo sapiens GN=GTPBP4 PE=1 SV=3 - [NOG1_HUMAN]	7.73	3	5	5	9	634	73.9178	9.49561
Q13148	TAR DNA-binding protein 43 OS=Homo sapiens GN=TARDBP PE=1 SV=1 - [TADBP_HUMAN]	7.73	18	3	3	6	414	44.7113	6.18896
P49207	60S ribosomal protein L34 OS=Homo sapiens GN=RPL34 PE=1 SV=3 - [RL34_HUMAN]	7.69	1	1	1	2	117	13.2845	11.4731
P18124	60S ribosomal protein L7 OS=Homo sapiens GN=RPL7 PE=1 SV=1 - [RL7_HUMAN]	7.66	2	1	1	2	248	29.2072	10.6528
P35637	RNA-binding protein FUS OS=Homo sapiens GN=FUS PE=1 SV=1 - [FUS_HUMAN]	7.6	3	2	2	4	526	53.3938	9.36377
D6R9P3	Heterogeneous nuclear ribonucleoprotein A/B OS=Homo sapiens GN=HNRNPAB PE=1 SV=1 - [D6R9P3_HUMAN]	7.5	7	2	2	2	280	30.284	7.91357
P35659	Protein DEK OS=Homo sapiens GN=DEK PE=1 SV=1 - [DEK_HUMAN]	7.47	6	3	3	6	375	42.6479	8.55811
Q15691	Microtubule-associated protein RP/EB family member 1 OS=Homo sapiens GN=MAPRE1 PE=1 SV=3 - [MARE1_HUMAN]	7.46	1	1	1	1	268	29.9802	5.13525
P23284	Peptidyl-prolyl cis-trans isomerase B OS=Homo sapiens GN=PPIB PE=1 SV=2 - [PPIB_HUMAN]	7.41	1	2	2	4	216	23.7275	9.40771
Q9H5H4	Zinc finger protein 768 OS=Homo sapiens GN=ZNF768 PE=1 SV=2 - [ZN768_HUMAN]	7.41	2	4	4	7	540	60.1908	7.97217
P07477	Trypsin-1 OS=Homo sapiens GN=PRSS1 PE=1 SV=1 - [TRY1_HUMAN]	7.29	12	2	2	9	247	26.5411	6.50732
P62263	40S ribosomal protein S14 OS=Homo sapiens GN=RPS14 PE=1 SV=3 - [RS14_HUMAN]	7.28	1	1	1	1	151	16.2625	10.0522
P62899	60S ribosomal protein L31 OS=Homo sapiens GN=RPL31 PE=1 SV=1 - [RL31_HUMAN]	7.2	8	1	1	2	125	14.4539	10.5356
P52292	Importin subunit alpha-1 OS=Homo sapiens GN=KPNA2 PE=1 SV=1 - [IMA1_HUMAN]	7.18	3	2	2	3	529	57.8259	5.40186
O00148	ATP-dependent RNA helicase DDX39A OS=Homo sapiens GN=DDX39A PE=1 SV=2 - [DX39A_HUMAN]	7.03	22	3	3	7	427	49.098	5.68115
P13645	Keratin, type I cytoskeletal 10 OS=Homo sapiens GN=KRT10 PE=1 SV=6 - [K1C10_HUMAN]	7.02	7	4	5	10	584	58.7917	5.21143
Q08211	ATP-dependent RNA helicase A OS=Homo sapiens GN=DHX9 PE=1 SV=4 - [DHX9_HUMAN]	6.85	1	7	7	16	1270	140.869	6.84424
A6NMY6	Putative annexin A2-like protein OS=Homo sapiens GN=ANXA2P2 PE=5 SV=2 - [AXA2L_HUMAN]	6.78	2	2	2	2	339	38.6348	6.94678
Q12906	Interleukin enhancer-binding factor 3 OS=Homo sapiens GN=ILF3 PE=1 SV=3 - [ILF3_HUMAN]	6.71	7	5	5	10	894	95.2791	8.76318
P49006	MARCKS-related protein OS=Homo sapiens GN=MARCKSL1 PE=1 SV=2 - [MRP_HUMAN]	6.67	1	1	1	1	195	19.5172	4.66553
P61353	60S ribosomal protein L27 OS=Homo sapiens GN=RPL27 PE=1 SV=2 - [RL27_HUMAN]	6.62	3	1	1	2	136	15.7877	10.5649
O76021	Ribosomal L1 domain-containing protein 1 OS=Homo sapiens GN=RSL1D1 PE=1 SV=3 - [RL1D1_HUMAN]	6.53	5	4	4	7	490	54.9389	10.1255
P52597	Heterogeneous nuclear ribonucleoprotein F OS=Homo sapiens GN=HNRNPF PE=1 SV=3 - [HNRPF_HUMAN]	6.27	3	1	2	4	415	45.6429	5.57959
P14678	Small nuclear ribonucleoprotein-associated proteins B and B' OS=Homo sapiens GN=SNRPB PE=1 SV=2 - [RSMB_HUMAN]	6.25	2	2	2	2	240	24.5937	11.1948
Q15717	ELAV-like protein 1 OS=Homo sapiens GN=ELAVL1 PE=1 SV=2 - [ELAV1_HUMAN]	6.13	2	2	2	6	326	36.0692	9.17334
Q5T280	Putative methyltransferase C9orf114 OS=Homo sapiens GN=C9orf114 PE=1 SV=3 - [CI114_HUMAN]	6.12	2	2	2	4	376	41.9824	7.43018
P63244	Guanine nucleotide-binding protein subunit beta-2-like 1 OS=Homo sapiens GN=GNB2L1 PE=1 SV=3 - [GBLP_HUMAN]	5.99	10	2	2	3	317	35.0546	7.69385
P18754	Regulator of chromosome condensation OS=Homo sapiens GN=RCC1 PE=1 SV=1 - [RCC1_HUMAN]	5.94	1	2	2	2	421	44.9406	7.51807
Q9UKM9	RNA-binding protein Raly OS=Homo sapiens GN=RALY PE=1 SV=1 - [RALY_HUMAN]	5.88	4	2	2	4	306	32.4436	9.17334
P06576	ATP synthase subunit beta, mitochondrial OS=Homo sapiens GN=ATP5B PE=1 SV=3 - [ATPB_HUMAN]	5.86	3	2	2	4	529	56.5246	5.40186
P22466	Galanin peptides OS=Homo sapiens GN=GAL PE=1 SV=3 - [GALA_HUMAN]	5.69	1	1	1	1	123	13.2939	7.51807
P25205	DNA replication licensing factor MCM3 OS=Homo sapiens GN=MCM3 PE=1 SV=3 - [MCM3_HUMAN]	5.69	3	4	4	6	808	90.924	5.77002
P38919	Eukaryotic initiation factor 4A-III OS=Homo sapiens GN=EIF4A3 PE=1 SV=4 - [IF4A3_HUMAN]	5.6	1	2	2	4	411	46.8412	6.72705
Q9Y324	rRNA-processing protein FCF1 homolog OS=Homo sapiens GN=FCF1 PE=2 SV=1 - [FCF1_HUMAN]	5.56	1	1	1	1	198	23.3542	9.70068
P31942	Heterogeneous nuclear ribonucleoprotein H3 OS=Homo sapiens GN=HNRNPH3 PE=1 SV=2 - [HNRH3_HUMAN]	5.49	6	2	2	5	346	36.9031	6.87354
Q96AE4	Far upstream element-binding protein 1 OS=Homo sapiens GN=FUBP1 PE=1 SV=3 - [FUBP1_HUMAN]	5.43	4	4	4	9	644	67.5185	7.60596
Q9BQG0	Myb-binding protein 1A OS=Homo sapiens GN=MYBBP1A PE=1 SV=2 - [MBB1A_HUMAN]	5.42	3	6	6	12	1328	148.762	9.27588
Q96EK4	THAP domain-containing protein 11 OS=Homo sapiens GN=THAP11 PE=1 SV=2 - [THA11_HUMAN]	5.41	1	2	2	2	314	34.4335	8.98291
Q9Y4X4	Krueppel-like factor 12 OS=Homo sapiens GN=KLF12 PE=1 SV=2 - [KLF12_HUMAN]	5.22	79	2	2	2	402	44.2122	9.70068
P39023	60S ribosomal protein L3 OS=Homo sapiens GN=RPL3 PE=1 SV=2 - [RL3_HUMAN]	5.21	3	2	2	4	403	46.0798	10.1841
P07305	Histone H1.0 OS=Homo sapiens GN=H1F0 PE=1 SV=3 - [H10_HUMAN]	5.15	1	1	1	1	194	20.8502	10.8433
P20700	Lamin-B1 OS=Homo sapiens GN=LMNB1 PE=1 SV=2 - [LMNB1_HUMAN]	5.12	2	3	3	6	586	66.3676	5.16064
P48730	Casein kinase I isoform delta OS=Homo sapiens GN=CSNK1D PE=1 SV=2 - [KC1D_HUMAN]	5.06	10	2	2	3	415	47.3002	9.74463
O00567	Nucleolar protein 56 OS=Homo sapiens GN=NOP56 PE=1 SV=4 - [NOP56_HUMAN]	5.05	3	3	3	6	594	66.0087	9.18799
P17987	T-complex protein 1 subunit alpha OS=Homo sapiens GN=TCP1 PE=1 SV=1 - [TCPA_HUMAN]	4.86	5	2	2	3	556	60.3056	6.11279
Q6P087	RNA pseudouridylate synthase domain-containing protein 3 OS=Homo sapiens GN=RPUSD3 PE=1 SV=3 - [RUSD3_HUMAN]	4.84	7	2	2	4	351	38.4368	10.3159
P12277	Creatine kinase B-type OS=Homo sapiens GN=CKB PE=1 SV=1 - [KCRB_HUMAN]	4.72	2	2	2	4	381	42.6173	5.59229
P08621	U1 small nuclear ribonucleoprotein 70 kDa OS=Homo sapiens GN=SNRNP70 PE=1 SV=2 - [RU17_HUMAN]	4.58	4	2	2	4	437	51.5258	9.93506
K7EII0	Scaffold attachment factor B1 (Fragment) OS=Homo sapiens GN=SAFB PE=1 SV=1 - [K7EII0_HUMAN]	4.58	6	1	1	1	153	19.6629	9.75928
P36578	60S ribosomal protein L4 OS=Homo sapiens GN=RPL4 PE=1 SV=5 - [RL4_HUMAN]	4.45	3	2	2	4	427	47.6674	11.063
P61204	ADP-ribosylation factor 3 OS=Homo sapiens GN=ARF3 PE=1 SV=2 - [ARF3_HUMAN]	4.42	2	1	1	1	181	20.5877	7.43018
Q8IWS0	PHD finger protein 6 OS=Homo sapiens GN=PHF6 PE=1 SV=1 - [PHF6_HUMAN]	4.38	6	2	2	2	365	41.264	8.67529
A6NIZ1	Ras-related protein Rap-1b-like protein OS=Homo sapiens PE=2 SV=1 - [RP1BL_HUMAN]	4.35	3	1	1	1	184	20.9116	5.47803
Q9Y2R4	Probable ATP-dependent RNA helicase DDX52 OS=Homo sapiens GN=DDX52 PE=1 SV=3 - [DDX52_HUMAN]	4.34	2	2	2	4	599	67.4559	9.67139
Q99832	T-complex protein 1 subunit eta OS=Homo sapiens GN=CCT7 PE=1 SV=2 - [TCPH_HUMAN]	4.24	1	3	3	3	543	59.3289	7.6499
Q5T440	Putative transferase CAF17, mitochondrial OS=Homo sapiens GN=IBA57 PE=1 SV=1 - [CAF17_HUMAN]	4.21	1	1	1	2	356	38.1311	9.83252
Q00325	Phosphate carrier protein, mitochondrial OS=Homo sapiens GN=SLC25A3 PE=1 SV=2 - [MPCP_HUMAN]	4.14	3	2	2	5	362	40.0687	9.37842
P38646	Stress-70 protein, mitochondrial OS=Homo sapiens GN=HSPA9 PE=1 SV=2 - [GRP75_HUMAN]	4.12	1	2	3	5	679	73.6348	6.16357
P35232	Prohibitin OS=Homo sapiens GN=PHB PE=1 SV=1 - [PHB_HUMAN]	4.04	1	1	1	1	272	29.7859	5.75732
P78527	DNA-dependent protein kinase catalytic subunit OS=Homo sapiens GN=PRKDC PE=1 SV=3 - [PRKDC_HUMAN]	4	2	17	17	32	4128	468.788	7.12256
P46109	Crk-like protein OS=Homo sapiens GN=CRKL PE=1 SV=1 - [CRKL_HUMAN]	3.96	1	1	1	1	303	33.7559	6.7417
P15259	Phosphoglycerate mutase 2 OS=Homo sapiens GN=PGAM2 PE=1 SV=3 - [PGAM2_HUMAN]	3.95	2	1	1	1	253	28.7478	8.88037
O75475	PC4 and SFRS1-interacting protein OS=Homo sapiens GN=PSIP1 PE=1 SV=1 - [PSIP1_HUMAN]	3.77	3	2	2	3	530	60.0667	9.12939
Q13642	Four and a half LIM domains protein 1 OS=Homo sapiens GN=FHL1 PE=1 SV=4 - [FHL1_HUMAN]	3.72	12	1	1	2	323	36.2386	8.96826
P62906	60S ribosomal protein L10a OS=Homo sapiens GN=RPL10A PE=1 SV=2 - [RL10A_HUMAN]	3.69	1	1	1	1	217	24.8155	9.93506
P55265	Double-stranded RNA-specific adenosine deaminase OS=Homo sapiens GN=ADAR PE=1 SV=4 - [DSRAD_HUMAN]	3.67	6	5	5	10	1226	135.981	8.646
P33993	DNA replication licensing factor MCM7 OS=Homo sapiens GN=MCM7 PE=1 SV=4 - [MCM7_HUMAN]	3.62	4	2	2	3	719	81.2566	6.45557
P01891	HLA class I histocompatibility antigen, A-68 alpha chain OS=Homo sapiens GN=HLA-A PE=1 SV=4 - [1A68_HUMAN]	3.56	1	1	1	1	365	40.8831	6.69775
P78371	T-complex protein 1 subunit beta OS=Homo sapiens GN=CCT2 PE=1 SV=4 - [TCPB_HUMAN]	3.55	4	2	2	3	535	57.4521	6.45557
O75533	Splicing factor 3B subunit 1 OS=Homo sapiens GN=SF3B1 PE=1 SV=3 - [SF3B1_HUMAN]	3.53	1	3	3	5	1304	145.738	7.09326
P21796	Voltage-dependent anion-selective channel protein 1 OS=Homo sapiens GN=VDAC1 PE=1 SV=2 - [VDAC1_HUMAN]	3.53	3	1	1	2	283	30.7536	8.54346
P49368	T-complex protein 1 subunit gamma OS=Homo sapiens GN=CCT3 PE=1 SV=4 - [TCPG_HUMAN]	3.49	3	2	2	4	545	60.4953	6.49365
P00918	Carbonic anhydrase 2 OS=Homo sapiens GN=CA2 PE=1 SV=2 - [CAH2_HUMAN]	3.46	1	1	1	1	260	29.2279	7.40088
H0Y4T4	Centrosomal protein of 170 kDa (Fragment) OS=Homo sapiens GN=CEP170 PE=1 SV=1 - [H0Y4T4_HUMAN]	3.42	3	1	1	1	263	29.0331	9.92041
P33992	DNA replication licensing factor MCM5 OS=Homo sapiens GN=MCM5 PE=1 SV=5 - [MCM5_HUMAN]	3.41	3	3	3	6	734	82.2332	8.36768
P21333	Filamin-A OS=Homo sapiens GN=FLNA PE=1 SV=4 - [FLNA_HUMAN]	3.36	16	7	7	13	2647	280.564	6.06201
Q01081	Splicing factor U2AF 35 kDa subunit OS=Homo sapiens GN=U2AF1 PE=1 SV=3 - [U2AF1_HUMAN]	3.33	1	1	1	1	240	27.8545	8.80713
P18846	Cyclic AMP-dependent transcription factor ATF-1 OS=Homo sapiens GN=ATF1 PE=1 SV=2 - [ATF1_HUMAN]	3.32	2	1	1	1	271	29.2147	8.36768
A8MZ36	Envoplakin-like protein OS=Homo sapiens GN=EVPLL PE=2 SV=1 - [EVPLL_HUMAN]	3.32	1	1	1	1	301	33.9319	6.20166
Q14978	Nucleolar and coiled-body phosphoprotein 1 OS=Homo sapiens GN=NOLC1 PE=1 SV=2 - [NOLC1_HUMAN]	3.29	3	2	2	2	699	73.5596	9.46631
Q9Y5J1	U3 small nucleolar RNA-associated protein 18 homolog OS=Homo sapiens GN=UTP18 PE=1 SV=3 - [UTP18_HUMAN]	3.24	1	1	1	1	556	61.9644	8.76318
Q15084	Protein disulfide-isomerase A6 OS=Homo sapiens GN=PDIA6 PE=1 SV=1 - [PDIA6_HUMAN]	3.18	5	1	1	2	440	48.0913	5.08447
Q07666	KH domain-containing, RNA-binding, signal transduction-associated protein 1 OS=Homo sapiens GN=KHDRBS1 PE=1 SV=1 - [KHDR1_HUMAN]	3.16	3	1	1	2	443	48.1972	8.66064
P78347	General transcription factor II-I OS=Homo sapiens GN=GTF2I PE=1 SV=2 - [GTF2I_HUMAN]	3.11	4	3	3	5	998	112.346	6.39209
Q9P016	Thymocyte nuclear protein 1 OS=Homo sapiens GN=THYN1 PE=1 SV=1 - [THYN1_HUMAN]	3.11	2	1	1	2	225	25.681	9.24658
Q13263	Transcription intermediary factor 1-beta OS=Homo sapiens GN=TRIM28 PE=1 SV=5 - [TIF1B_HUMAN]	3.11	3	3	3	4	835	88.4934	5.77002
P36873	Serine/threonine-protein phosphatase PP1-gamma catalytic subunit OS=Homo sapiens GN=PPP1CC PE=1 SV=1 - [PP1G_HUMAN]	3.1	6	1	1	2	323	36.9597	6.53662
Q8IZJ6	Inactive L-threonine 3-dehydrogenase, mitochondrial OS=Homo sapiens GN=TDH PE=2 SV=1 - [TDH_HUMAN]	3.04	1	1	1	1	230	25.3911	9.49561
Q7L190	Developmental pluripotency-associated protein 4 OS=Homo sapiens GN=DPPA4 PE=1 SV=2 - [DPPA4_HUMAN]	2.96	1	1	1	1	304	33.5196	9.5249
Q15061	WD repeat-containing protein 43 OS=Homo sapiens GN=WDR43 PE=1 SV=3 - [WDR43_HUMAN]	2.95	2	2	2	4	677	74.8434	5.56689
O43615	Mitochondrial import inner membrane translocase subunit TIM44 OS=Homo sapiens GN=TIMM44 PE=1 SV=2 - [TIM44_HUMAN]	2.88	1	1	1	1	452	51.3235	8.32373
Q5T6C4	Ataxin-7-like protein 2 OS=Homo sapiens GN=ATXN7L2 PE=4 SV=1 - [Q5T6C4_HUMAN]	2.87	2	1	1	1	349	36.6245	9.59814
P46087	Probable 28S rRNA (cytosine(4447)-C(5))-methyltransferase OS=Homo sapiens GN=NOP2 PE=1 SV=2 - [NOP2_HUMAN]	2.83	6	2	2	4	812	89.2471	9.23193
P12004	Proliferating cell nuclear antigen OS=Homo sapiens GN=PCNA PE=1 SV=1 - [PCNA_HUMAN]	2.68	1	1	1	1	261	28.7503	4.69092
Q86T24	Transcriptional regulator Kaiso OS=Homo sapiens GN=ZBTB33 PE=1 SV=2 - [KAISO_HUMAN]	2.53	1	2	2	2	672	74.4382	5.12256
Q14684	Ribosomal RNA processing protein 1 homolog B OS=Homo sapiens GN=RRP1B PE=1 SV=3 - [RRP1B_HUMAN]	2.51	1	2	2	2	758	84.3752	9.75928
Q9H0S4	Probable ATP-dependent RNA helicase DDX47 OS=Homo sapiens GN=DDX47 PE=1 SV=1 - [DDX47_HUMAN]	2.42	2	1	1	2	455	50.6147	9.1001
Q14974	Importin subunit beta-1 OS=Homo sapiens GN=KPNB1 PE=1 SV=2 - [IMB1_HUMAN]	2.4	1	2	2	2	876	97.108	4.77979
Q9NVP1	ATP-dependent RNA helicase DDX18 OS=Homo sapiens GN=DDX18 PE=1 SV=2 - [DDX18_HUMAN]	2.39	1	2	2	4	670	75.3594	9.49561
Q9Y2X3	Nucleolar protein 58 OS=Homo sapiens GN=NOP58 PE=1 SV=1 - [NOP58_HUMAN]	2.27	1	1	1	2	529	59.5405	8.92432
P15170	Eukaryotic peptide chain release factor GTP-binding subunit ERF3A OS=Homo sapiens GN=GSPT1 PE=1 SV=1 - [ERF3A_HUMAN]	2.2	2	1	1	1	499	55.7203	5.61768
P11908	Ribose-phosphate pyrophosphokinase 2 OS=Homo sapiens GN=PRPS2 PE=1 SV=2 - [PRPS2_HUMAN]	2.2	2	1	1	1	318	34.747	6.60986
Q9NQ29	Putative RNA-binding protein Luc7-like 1 OS=Homo sapiens GN=LUC7L PE=1 SV=1 - [LUC7L_HUMAN]	2.16	2	1	1	1	371	43.7013	9.92041
P12532	Creatine kinase U-type, mitochondrial OS=Homo sapiens GN=CKMT1A PE=1 SV=1 - [KCRU_HUMAN]	2.16	2	1	1	1	417	47.0072	8.33838
Q14204	Cytoplasmic dynein 1 heavy chain 1 OS=Homo sapiens GN=DYNC1H1 PE=1 SV=5 - [DYHC1_HUMAN]	2.13	1	9	9	16	4646	532.072	6.40479
P26368	Splicing factor U2AF 65 kDa subunit OS=Homo sapiens GN=U2AF2 PE=1 SV=4 - [U2AF2_HUMAN]	2.11	3	1	1	2	475	53.4672	9.08545
Q13247	Serine/arginine-rich splicing factor 6 OS=Homo sapiens GN=SRSF6 PE=1 SV=2 - [SRSF6_HUMAN]	2.03	1	1	1	1	344	39.5634	11.4292
O60832	H/ACA ribonucleoprotein complex subunit 4 OS=Homo sapiens GN=DKC1 PE=1 SV=3 - [DKC1_HUMAN]	1.95	1	1	1	2	514	57.6378	9.42236
P13010	X-ray repair cross-complementing protein 5 OS=Homo sapiens GN=XRCC5 PE=1 SV=3 - [XRCC5_HUMAN]	1.91	1	1	1	1	732	82.6523	5.80811
O14979	Heterogeneous nuclear ribonucleoprotein D-like OS=Homo sapiens GN=HNRNPDL PE=1 SV=3 - [HNRDL_HUMAN]	1.9	1	1	1	1	420	46.4091	9.56885
Q14498	RNA-binding protein 39 OS=Homo sapiens GN=RBM39 PE=1 SV=2 - [RBM39_HUMAN]	1.89	1	1	1	1	530	59.3427	10.0962
P61619	Protein transport protein Sec61 subunit alpha isoform 1 OS=Homo sapiens GN=SEC61A1 PE=1 SV=2 - [S61A1_HUMAN]	1.89	2	1	1	1	476	52.2305	8.06006
P49959	Double-strand break repair protein MRE11A OS=Homo sapiens GN=MRE11A PE=1 SV=3 - [MRE11_HUMAN]	1.84	4	1	1	2	708	80.5433	5.89697
P35520	Cystathionine beta-synthase OS=Homo sapiens GN=CBS PE=1 SV=2 - [CBS_HUMAN]	1.81	1	1	1	1	551	60.5482	6.65381
Q12874	Splicing factor 3A subunit 3 OS=Homo sapiens GN=SF3A3 PE=1 SV=1 - [SF3A3_HUMAN]	1.8	1	1	1	1	501	58.8123	5.37646
Q8WWY3	U4/U6 small nuclear ribonucleoprotein Prp31 OS=Homo sapiens GN=PRPF31 PE=1 SV=2 - [PRP31_HUMAN]	1.6	1	1	1	1	499	55.4214	5.78271
Q9UQR0	Sex comb on midleg-like protein 2 OS=Homo sapiens GN=SCML2 PE=1 SV=1 - [SCML2_HUMAN]	1.57	1	1	1	1	700	77.2079	8.54346
Q8WYQ5	Microprocessor complex subunit DGCR8 OS=Homo sapiens GN=DGCR8 PE=1 SV=1 - [DGCR8_HUMAN]	1.55	1	1	1	1	773	85.9912	5.94775
Q92945	Far upstream element-binding protein 2 OS=Homo sapiens GN=KHSRP PE=1 SV=4 - [FUBP2_HUMAN]	1.55	1	1	1	1	711	73.07	7.29834
Q9BZZ5	Apoptosis inhibitor 5 OS=Homo sapiens GN=API5 PE=1 SV=3 - [API5_HUMAN]	1.53	1	1	1	1	524	58.9679	7.34229
P35579	Myosin-9 OS=Homo sapiens GN=MYH9 PE=1 SV=4 - [MYH9_HUMAN]	1.53	1	2	2	2	1960	226.392	5.60498
O43143	Putative pre-mRNA-splicing factor ATP-dependent RNA helicase DHX15 OS=Homo sapiens GN=DHX15 PE=1 SV=2 - [DHX15_HUMAN]	1.51	1	1	1	1	795	90.8752	7.45947
Q96T88	E3 ubiquitin-protein ligase UHRF1 OS=Homo sapiens GN=UHRF1 PE=1 SV=1 - [UHRF1_HUMAN]	1.51	2	1	1	1	793	89.757	7.56201
O94776	Metastasis-associated protein MTA2 OS=Homo sapiens GN=MTA2 PE=1 SV=1 - [MTA2_HUMAN]	1.5	1	1	1	1	668	74.9757	9.65674
P12956	X-ray repair cross-complementing protein 6 OS=Homo sapiens GN=XRCC6 PE=1 SV=2 - [XRCC6_HUMAN]	1.48	3	1	1	2	609	69.7991	6.63916
Q9UMS4	Pre-mRNA-processing factor 19 OS=Homo sapiens GN=PRPF19 PE=1 SV=1 - [PRP19_HUMAN]	1.39	1	1	1	1	504	55.1463	6.60986
P27816	Microtubule-associated protein 4 OS=Homo sapiens GN=MAP4 PE=1 SV=3 - [MAP4_HUMAN]	1.3	1	1	1	1	1152	120.93	5.42725
Q9H0D6	5'-3' exoribonuclease 2 OS=Homo sapiens GN=XRN2 PE=1 SV=1 - [XRN2_HUMAN]	1.26	2	1	1	2	950	108.513	7.47412
P49711	Transcriptional repressor CTCF OS=Homo sapiens GN=CTCF PE=1 SV=1 - [CTCF_HUMAN]	1.24	2	1	1	2	727	82.7324	6.96143
Q14839	Chromodomain-helicase-DNA-binding protein 4 OS=Homo sapiens GN=CHD4 PE=1 SV=2 - [CHD4_HUMAN]	1.2	3	2	2	4	1912	217.867	5.85889
P43246	DNA mismatch repair protein Msh2 OS=Homo sapiens GN=MSH2 PE=1 SV=1 - [MSH2_HUMAN]	1.18	4	1	1	2	934	104.677	5.77002
P02768	Serum albumin OS=Homo sapiens GN=ALB PE=1 SV=2 - [ALBU_HUMAN]	1.15	6	1	1	2	609	69.3215	6.27783
E9PDR5	Inhibitor of Bruton tyrosine kinase OS=Homo sapiens GN=IBTK PE=1 SV=1 - [E9PDR5_HUMAN]	1.13	3	1	1	1	1152	127.155	8.104
J3KNJ3	N-acetylated-alpha-linked acidic dipeptidase 2 OS=Homo sapiens GN=NAALAD2 PE=4 SV=1 - [J3KNJ3_HUMAN]	1.13	2	1	1	1	707	80.1133	8.39697
Q14980	Nuclear mitotic apparatus protein 1 OS=Homo sapiens GN=NUMA1 PE=1 SV=2 - [NUMA1_HUMAN]	1.13	2	2	2	2	2115	238.115	5.78271
Q8N1F7	Nuclear pore complex protein Nup93 OS=Homo sapiens GN=NUP93 PE=1 SV=2 - [NUP93_HUMAN]	1.1	1	1	1	1	819	93.4296	5.71924
P40939	Trifunctional enzyme subunit alpha, mitochondrial OS=Homo sapiens GN=HADHA PE=1 SV=2 - [ECHA_HUMAN]	1.05	1	1	1	1	763	82.9469	9.0415
P54886	Delta-1-pyrroline-5-carboxylate synthase OS=Homo sapiens GN=ALDH18A1 PE=1 SV=2 - [P5CS_HUMAN]	1.01	2	1	1	2	795	87.2475	7.12256
P05129	Protein kinase C gamma type OS=Homo sapiens GN=PRKCG PE=1 SV=3 - [KPCG_HUMAN]	1	1	1	1	1	697	78.3972	7.45947
Q15393	Splicing factor 3B subunit 3 OS=Homo sapiens GN=SF3B3 PE=1 SV=4 - [SF3B3_HUMAN]	0.99	1	1	1	2	1217	135.492	5.26221
Q14566	DNA replication licensing factor MCM6 OS=Homo sapiens GN=MCM6 PE=1 SV=1 - [MCM6_HUMAN]	0.97	1	1	1	1	821	92.8312	5.41455
Q1KMD3	Heterogeneous nuclear ribonucleoprotein U-like protein 2 OS=Homo sapiens GN=HNRNPUL2 PE=1 SV=1 - [HNRL2_HUMAN]	0.94	1	1	1	1	747	85.0522	4.90674
P58215	Lysyl oxidase homolog 3 OS=Homo sapiens GN=LOXL3 PE=2 SV=1 - [LOXL3_HUMAN]	0.93	5	1	1	2	753	83.1131	6.85889
P55198	Protein AF-17 OS=Homo sapiens GN=MLLT6 PE=1 SV=2 - [AF17_HUMAN]	0.91	1	1	1	1	1093	112.006	8.6167
Q8NEM7	Transcription factor SPT20 homolog OS=Homo sapiens GN=SUPT20H PE=1 SV=2 - [SP20H_HUMAN]	0.9	1	1	1	1	779	85.7351	8.48486
Q15477	Helicase SKI2W OS=Homo sapiens GN=SKIV2L PE=1 SV=3 - [SKIV2_HUMAN]	0.8	1	1	1	1	1246	137.668	6.06201
Q008S8	Epithelial cell-transforming sequence 2 oncogene-like OS=Homo sapiens GN=ECT2L PE=2 SV=2 - [ECT2L_HUMAN]	0.77	1	1	1	1	904	104.813	8.39697
Q92878	DNA repair protein RAD50 OS=Homo sapiens GN=RAD50 PE=1 SV=1 - [RAD50_HUMAN]	0.76	4	1	1	2	1312	153.797	6.88818
O60264	SWI/SNF-related matrix-associated actin-dependent regulator of chromatin subfamily A member 5 OS=Homo sapiens GN=SMARCA5 PE=1 SV=1 - [SMCA5_HUMAN]	0.76	1	1	1	1	1052	121.828	8.08936
Q92621	Nuclear pore complex protein Nup205 OS=Homo sapiens GN=NUP205 PE=1 SV=3 - [NU205_HUMAN]	0.75	1	1	1	2	2012	227.776	6.18896
P49792	E3 SUMO-protein ligase RanBP2 OS=Homo sapiens GN=RANBP2 PE=1 SV=2 - [RBP2_HUMAN]	0.71	1	2	2	4	3224	357.974	6.20166
O60241	Brain-specific angiogenesis inhibitor 2 OS=Homo sapiens GN=BAI2 PE=2 SV=2 - [BAI2_HUMAN]	0.69	1	1	1	2	1585	172.544	7.41553
P11388	DNA topoisomerase 2-alpha OS=Homo sapiens GN=TOP2A PE=1 SV=3 - [TOP2A_HUMAN]	0.65	4	1	1	2	1531	174.276	8.71924
O00411	DNA-directed RNA polymerase, mitochondrial OS=Homo sapiens GN=POLRMT PE=1 SV=2 - [RPOM_HUMAN]	0.65	1	1	1	1	1230	138.532	8.98291
Q8WXE0	Caskin-2 OS=Homo sapiens GN=CASKIN2 PE=1 SV=2 - [CSKI2_HUMAN]	0.58	1	1	1	1	1202	126.705	7.09326
Q15149	Plectin OS=Homo sapiens GN=PLEC PE=1 SV=3 - [PLEC_HUMAN]	0.38	5	2	2	3	4684	531.466	5.96045
P12270	Nucleoprotein TPR OS=Homo sapiens GN=TPR PE=1 SV=3 - [TPR_HUMAN]	0.38	1	1	1	1	2363	267.131	5.021
Q5VYK3	Proteasome-associated protein ECM29 homolog OS=Homo sapiens GN=ECM29 PE=1 SV=2 - [ECM29_HUMAN]	0.38	1	1	1	1	1845	204.16	7.12256
P12111	Collagen alpha-3(VI) chain OS=Homo sapiens GN=COL6A3 PE=1 SV=5 - [CO6A3_HUMAN]	0.22	1	1	1	1	3177	343.457	6.68311

## Sheet: Dot1L_mut_2
Accession	Description	ΣCoverage	Σ# Proteins	Σ# Unique Peptides	Σ# Peptides	Σ# PSMs	# AAs	MW [kDa]	calc. pI
P22626	Heterogeneous nuclear ribonucleoproteins A2/B1 OS=Homo sapiens GN=HNRNPA2B1 PE=1 SV=2 - [ROA2_HUMAN]	56.09	3	18	22	57	353	37.4067	8.95361
P62937	Peptidyl-prolyl cis-trans isomerase A OS=Homo sapiens GN=PPIA PE=1 SV=2 - [PPIA_HUMAN]	47.88	7	9	9	17	165	18.0009	7.81104
P62888	60S ribosomal protein L30 OS=Homo sapiens GN=RPL30 PE=1 SV=2 - [RL30_HUMAN]	46.96	3	5	5	9	115	12.7757	9.62744
P46781	40S ribosomal protein S9 OS=Homo sapiens GN=RPS9 PE=1 SV=3 - [RS9_HUMAN]	46.91	5	15	15	41	194	22.5776	10.6528
P46779	60S ribosomal protein L28 OS=Homo sapiens GN=RPL28 PE=1 SV=3 - [RL28_HUMAN]	43.07	8	8	8	17	137	15.7377	12.0151
P15880	40S ribosomal protein S2 OS=Homo sapiens GN=RPS2 PE=1 SV=2 - [RS2_HUMAN]	41.64	7	12	12	26	293	31.3046	10.2427
P23396	40S ribosomal protein S3 OS=Homo sapiens GN=RPS3 PE=1 SV=2 - [RS3_HUMAN]	41.15	14	11	11	23	243	26.6714	9.65674
P62280	40S ribosomal protein S11 OS=Homo sapiens GN=RPS11 PE=1 SV=3 - [RS11_HUMAN]	41.14	4	8	8	22	158	18.419	10.3013
P49458	Signal recognition particle 9 kDa protein OS=Homo sapiens GN=SRP9 PE=1 SV=2 - [SRP09_HUMAN]	40.7	3	4	4	7	86	10.1051	7.97217
P62249	40S ribosomal protein S16 OS=Homo sapiens GN=RPS16 PE=1 SV=2 - [RS16_HUMAN]	40.41	7	7	7	18	146	16.435	10.2134
P18621	60S ribosomal protein L17 OS=Homo sapiens GN=RPL17 PE=1 SV=3 - [RL17_HUMAN]	40.22	14	8	8	18	184	21.3833	10.1694
P04406	Glyceraldehyde-3-phosphate dehydrogenase OS=Homo sapiens GN=GAPDH PE=1 SV=3 - [G3P_HUMAN]	40	3	11	11	27	335	36.0304	8.45557
P62805	Histone H4 OS=Homo sapiens GN=HIST1H4A PE=1 SV=2 - [H4_HUMAN]	39.81	1	5	5	13	103	11.3604	11.356
O60814	Histone H2B type 1-K OS=Homo sapiens GN=HIST1H2BK PE=1 SV=3 - [H2B1K_HUMAN]	38.89	18	2	5	15	126	13.8816	10.3159
P62913	60S ribosomal protein L11 OS=Homo sapiens GN=RPL11 PE=1 SV=2 - [RL11_HUMAN]	38.2	4	9	9	26	178	20.2396	9.59814
P61978	Heterogeneous nuclear ribonucleoprotein K OS=Homo sapiens GN=HNRNPK PE=1 SV=1 - [HNRPK_HUMAN]	37.15	8	15	15	34	463	50.9444	5.5415
P22392	Nucleoside diphosphate kinase B OS=Homo sapiens GN=NME2 PE=1 SV=1 - [NDKB_HUMAN]	36.84	11	5	5	10	152	17.2869	8.41162
P09874	Poly [ADP-ribose] polymerase 1 OS=Homo sapiens GN=PARP1 PE=1 SV=4 - [PARP1_HUMAN]	36.79	3	33	33	70	1014	113.012	8.88037
P61247	40S ribosomal protein S3a OS=Homo sapiens GN=RPS3A PE=1 SV=2 - [RS3A_HUMAN]	36.36	12	10	10	21	264	29.9257	9.72998
P68431	Histone H3.1 OS=Homo sapiens GN=HIST1H3A PE=1 SV=2 - [H31_HUMAN]	36.03	11	6	6	10	136	15.3945	11.1216
P09651	Heterogeneous nuclear ribonucleoprotein A1 OS=Homo sapiens GN=HNRNPA1 PE=1 SV=5 - [ROA1_HUMAN]	36.02	10	9	13	34	372	38.7231	9.12939
P08670	Vimentin OS=Homo sapiens GN=VIM PE=1 SV=4 - [VIME_HUMAN]	35.84	15	19	19	40	466	53.6191	5.12256
P62701	40S ribosomal protein S4, X isoform OS=Homo sapiens GN=RPS4X PE=1 SV=2 - [RS4X_HUMAN]	34.6	4	10	10	18	263	29.5791	10.1548
P26373	60S ribosomal protein L13 OS=Homo sapiens GN=RPL13 PE=1 SV=4 - [RL13_HUMAN]	34.6	6	11	11	29	211	24.2465	11.6489
P60709	Actin, cytoplasmic 1 OS=Homo sapiens GN=ACTB PE=1 SV=1 - [ACTB_HUMAN]	33.33	23	2	11	24	375	41.7097	5.47803
Q8N257	Histone H2B type 3-B OS=Homo sapiens GN=HIST3H2BB PE=1 SV=3 - [H2B3B_HUMAN]	33.33	1	1	4	13	126	13.8995	10.3159
P62857	40S ribosomal protein S28 OS=Homo sapiens GN=RPS28 PE=1 SV=1 - [RS28_HUMAN]	33.33	1	2	2	4	69	7.8362	10.6968
Q96KK5	Histone H2A type 1-H OS=Homo sapiens GN=HIST1H2AH PE=1 SV=3 - [H2A1H_HUMAN]	32.81	16	2	4	9	128	13.8978	10.8872
P05141	ADP/ATP translocase 2 OS=Homo sapiens GN=SLC25A5 PE=1 SV=7 - [ADT2_HUMAN]	32.55	4	5	11	26	298	32.8312	9.68604
P07910	Heterogeneous nuclear ribonucleoproteins C1/C2 OS=Homo sapiens GN=HNRNPC PE=1 SV=4 - [HNRPC_HUMAN]	31.7	22	11	11	21	306	33.6495	5.08447
Q9BQE3	Tubulin alpha-1C chain OS=Homo sapiens GN=TUBA1C PE=1 SV=1 - [TBA1C_HUMAN]	31.4	29	1	13	30	449	49.8635	5.09717
P68363	Tubulin alpha-1B chain OS=Homo sapiens GN=TUBA1B PE=1 SV=1 - [TBA1B_HUMAN]	31.26	22	1	13	30	451	50.1196	5.05908
P84103	Serine/arginine-rich splicing factor 3 OS=Homo sapiens GN=SRSF3 PE=1 SV=1 - [SRSF3_HUMAN]	31.1	3	4	5	9	164	19.3179	11.6489
P62753	40S ribosomal protein S6 OS=Homo sapiens GN=RPS6 PE=1 SV=1 - [RS6_HUMAN]	30.52	3	9	9	19	249	28.663	10.8433
Q9Y3C1	Nucleolar protein 16 OS=Homo sapiens GN=NOP16 PE=1 SV=2 - [NOP16_HUMAN]	30.34	7	5	5	12	178	21.1751	9.93506
P62241	40S ribosomal protein S8 OS=Homo sapiens GN=RPS8 PE=1 SV=2 - [RS8_HUMAN]	29.81	2	5	5	10	208	24.1902	10.3159
P60866	40S ribosomal protein S20 OS=Homo sapiens GN=RPS20 PE=1 SV=1 - [RS20_HUMAN]	29.41	5	5	5	13	119	13.3643	9.93506
P51991	Heterogeneous nuclear ribonucleoprotein A3 OS=Homo sapiens GN=HNRNPA3 PE=1 SV=2 - [ROA3_HUMAN]	29.37	3	10	11	21	378	39.5706	9.01221
P05204	Non-histone chromosomal protein HMG-17 OS=Homo sapiens GN=HMGN2 PE=1 SV=3 - [HMGN2_HUMAN]	28.89	1	2	2	4	90	9.38706	9.99365
P04264	Keratin, type II cytoskeletal 1 OS=Homo sapiens GN=KRT1 PE=1 SV=6 - [K2C1_HUMAN]	28.73	2	17	19	39	644	65.999	8.11865
Q15366-7	Isoform 7 of Poly(rC)-binding protein 2 OS=Homo sapiens GN=PCBP2 - [PCBP2_HUMAN]	28.62	23	4	7	7	318	33.4753	8.23584
P07437	Tubulin beta chain OS=Homo sapiens GN=TUBB PE=1 SV=2 - [TBB5_HUMAN]	28.6	33	1	11	30	444	49.639	4.89404
P62847	40S ribosomal protein S24 OS=Homo sapiens GN=RPS24 PE=1 SV=1 - [RS24_HUMAN]	28.57	6	4	4	7	133	15.4134	10.7847
P05165	Propionyl-CoA carboxylase alpha chain, mitochondrial OS=Homo sapiens GN=PCCA PE=1 SV=4 - [PCCA_HUMAN]	28.57	6	18	18	36	728	80.0081	7.51807
P46782	40S ribosomal protein S5 OS=Homo sapiens GN=RPS5 PE=1 SV=4 - [RS5_HUMAN]	27.94	4	6	6	11	204	22.8621	9.71533
Q13885	Tubulin beta-2A chain OS=Homo sapiens GN=TUBB2A PE=1 SV=1 - [TBB2A_HUMAN]	27.87	33	1	11	30	445	49.875	4.89404
P29372	DNA-3-methyladenine glycosylase OS=Homo sapiens GN=MPG PE=1 SV=3 - [3MG_HUMAN]	27.85	5	6	6	12	298	32.8478	9.56885
P63241	Eukaryotic translation initiation factor 5A-1 OS=Homo sapiens GN=EIF5A PE=1 SV=2 - [IF5A1_HUMAN]	27.27	9	3	3	6	154	16.8214	5.23682
P26641	Elongation factor 1-gamma OS=Homo sapiens GN=EEF1G PE=1 SV=3 - [EF1G_HUMAN]	27.23	2	13	13	26	437	50.0871	6.66846
Q9P258	Protein RCC2 OS=Homo sapiens GN=RCC2 PE=1 SV=2 - [RCC2_HUMAN]	27.2	1	11	11	26	522	56.0492	8.77783
Q06830	Peroxiredoxin-1 OS=Homo sapiens GN=PRDX1 PE=1 SV=1 - [PRDX1_HUMAN]	27.14	2	5	6	13	199	22.0963	8.1333
P63267	Actin, gamma-enteric smooth muscle OS=Homo sapiens GN=ACTG2 PE=1 SV=1 - [ACTH_HUMAN]	27.13	22	1	10	22	376	41.8498	5.47803
P39019	40S ribosomal protein S19 OS=Homo sapiens GN=RPS19 PE=1 SV=2 - [RS19_HUMAN]	26.9	6	4	4	8	145	16.0505	10.3159
P42766	60S ribosomal protein L35 OS=Homo sapiens GN=RPL35 PE=1 SV=2 - [RL35_HUMAN]	26.83	2	5	5	9	123	14.5426	11.0483
Q8TEK3	Histone-lysine N-methyltransferase, H3 lysine-79 specific OS=Homo sapiens GN=DOT1L PE=1 SV=2 - [DOT1L_HUMAN]	26.74	6	43	43	101	1739	184.74	9.33447
P84098	60S ribosomal protein L19 OS=Homo sapiens GN=RPL19 PE=1 SV=1 - [RL19_HUMAN]	26.53	4	6	6	12	196	23.4512	11.4731
P52272	Heterogeneous nuclear ribonucleoprotein M OS=Homo sapiens GN=HNRNPM PE=1 SV=3 - [HNRPM_HUMAN]	26.44	11	19	19	37	730	77.4643	8.70459
P68104	Elongation factor 1-alpha 1 OS=Homo sapiens GN=EEF1A1 PE=1 SV=1 - [EF1A1_HUMAN]	26.19	7	12	12	35	462	50.1091	9.01221
Q15233	Non-POU domain-containing octamer-binding protein OS=Homo sapiens GN=NONO PE=1 SV=4 - [NONO_HUMAN]	26.11	7	14	15	30	471	54.1973	8.95361
Q9BVP2	Guanine nucleotide-binding protein-like 3 OS=Homo sapiens GN=GNL3 PE=1 SV=2 - [GNL3_HUMAN]	25.87	5	12	12	25	549	61.9545	9.15869
P17844	Probable ATP-dependent RNA helicase DDX5 OS=Homo sapiens GN=DDX5 PE=1 SV=1 - [DDX5_HUMAN]	25.73	10	15	18	41	614	69.1047	8.92432
P08107	Heat shock 70 kDa protein 1A/1B OS=Homo sapiens GN=HSPA1A PE=1 SV=5 - [HSP71_HUMAN]	25.43	6	11	16	33	641	70.009	5.65576
P62633	Cellular nucleic acid-binding protein OS=Homo sapiens GN=CNBP PE=1 SV=1 - [CNBP_HUMAN]	25.42	9	4	4	6	177	19.4496	7.7085
P27635	60S ribosomal protein L10 OS=Homo sapiens GN=RPL10 PE=1 SV=4 - [RL10_HUMAN]	25.23	8	5	5	14	214	24.5879	10.0815
P62910	60S ribosomal protein L32 OS=Homo sapiens GN=RPL32 PE=1 SV=2 - [RL32_HUMAN]	25.19	3	4	4	10	135	15.8498	11.3267
P83881	60S ribosomal protein L36a OS=Homo sapiens GN=RPL36A PE=1 SV=2 - [RL36A_HUMAN]	24.53	8	4	4	10	106	12.4328	10.5796
P63173	60S ribosomal protein L38 OS=Homo sapiens GN=RPL38 PE=1 SV=2 - [RL38_HUMAN]	24.29	1	2	2	3	70	8.21273	10.0962
P06733	Alpha-enolase OS=Homo sapiens GN=ENO1 PE=1 SV=2 - [ENOA_HUMAN]	24.19	15	12	12	23	434	47.1393	7.38623
P16403	Histone H1.2 OS=Homo sapiens GN=HIST1H1C PE=1 SV=2 - [H12_HUMAN]	23.94	6	6	6	14	213	21.3517	10.9312
P62244	40S ribosomal protein S15a OS=Homo sapiens GN=RPS15A PE=1 SV=2 - [RS15A_HUMAN]	23.85	7	3	3	6	130	14.83	10.1255
P62318	Small nuclear ribonucleoprotein Sm D3 OS=Homo sapiens GN=SNRPD3 PE=1 SV=1 - [SMD3_HUMAN]	23.81	3	2	2	3	126	13.9073	10.3159
P04075	Fructose-bisphosphate aldolase A OS=Homo sapiens GN=ALDOA PE=1 SV=2 - [ALDOA_HUMAN]	23.63	17	9	9	18	364	39.3953	8.08936
P38159	RNA-binding motif protein, X chromosome OS=Homo sapiens GN=RBMX PE=1 SV=3 - [RBMX_HUMAN]	23.53	11	10	10	19	391	42.3063	10.0522
P11498	Pyruvate carboxylase, mitochondrial OS=Homo sapiens GN=PC PE=1 SV=2 - [PYC_HUMAN]	23.26	4	26	26	51	1178	129.551	6.84424
P05114	Non-histone chromosomal protein HMG-14 OS=Homo sapiens GN=HMGN1 PE=1 SV=3 - [HMGN1_HUMAN]	23	4	2	2	4	100	10.6526	9.59814
P42677	40S ribosomal protein S27 OS=Homo sapiens GN=RPS27 PE=1 SV=3 - [RS27_HUMAN]	22.62	5	2	2	2	84	9.45484	9.45166
P29692	Elongation factor 1-delta OS=Homo sapiens GN=EEF1D PE=1 SV=5 - [EF1D_HUMAN]	22.42	20	4	4	8	281	31.1028	5.0083
P62266	40S ribosomal protein S23 OS=Homo sapiens GN=RPS23 PE=1 SV=3 - [RS23_HUMAN]	22.38	5	5	5	11	143	15.7977	10.4917
Q13085	Acetyl-CoA carboxylase 1 OS=Homo sapiens GN=ACACA PE=1 SV=2 - [ACACA_HUMAN]	22.25	16	49	49	95	2346	265.385	6.3667
Q15365	Poly(rC)-binding protein 1 OS=Homo sapiens GN=PCBP1 PE=1 SV=2 - [PCBP1_HUMAN]	21.63	5	3	6	12	356	37.4739	7.09326
P62829	60S ribosomal protein L23 OS=Homo sapiens GN=RPL23 PE=1 SV=1 - [RL23_HUMAN]	21.43	5	2	2	5	140	14.8561	10.5063
P07195	L-lactate dehydrogenase B chain OS=Homo sapiens GN=LDHB PE=1 SV=2 - [LDHB_HUMAN]	21.26	11	5	6	11	334	36.6151	6.04932
P10809	60 kDa heat shock protein, mitochondrial OS=Homo sapiens GN=HSPD1 PE=1 SV=2 - [CH60_HUMAN]	20.94	7	11	11	21	573	61.0164	5.87158
P62854	40S ribosomal protein S26 OS=Homo sapiens GN=RPS26 PE=1 SV=3 - [RS26_HUMAN]	20.87	2	2	2	3	115	13.0071	11.0044
O76021	Ribosomal L1 domain-containing protein 1 OS=Homo sapiens GN=RSL1D1 PE=1 SV=3 - [RL1D1_HUMAN]	20.61	6	11	11	19	490	54.9389	10.1255
P25705	ATP synthase subunit alpha, mitochondrial OS=Homo sapiens GN=ATP5A1 PE=1 SV=1 - [ATPA_HUMAN]	20.61	9	11	11	21	553	59.7136	9.12939
Q16629	Serine/arginine-rich splicing factor 7 OS=Homo sapiens GN=SRSF7 PE=1 SV=1 - [SRSF7_HUMAN]	20.59	5	4	5	8	238	27.35	11.8247
P23528	Cofilin-1 OS=Homo sapiens GN=CFL1 PE=1 SV=3 - [COF1_HUMAN]	20.48	8	3	3	5	166	18.4907	8.08936
P12236	ADP/ATP translocase 3 OS=Homo sapiens GN=SLC25A6 PE=1 SV=4 - [ADT3_HUMAN]	20.47	5	1	7	18	298	32.8452	9.74463
P0C0S5	Histone H2A.Z OS=Homo sapiens GN=H2AFZ PE=1 SV=2 - [H2AZ_HUMAN]	20.31	8	1	3	6	128	13.5446	10.5796
P62987	Ubiquitin-60S ribosomal protein L40 OS=Homo sapiens GN=UBA52 PE=1 SV=2 - [RL40_HUMAN]	20.31	24	2	2	6	128	14.719	9.83252
Q96EY4	Translation machinery-associated protein 16 OS=Homo sapiens GN=TMA16 PE=1 SV=2 - [TMA16_HUMAN]	20.2	5	4	4	9	203	23.8494	9.26123
P35527	Keratin, type I cytoskeletal 9 OS=Homo sapiens GN=KRT9 PE=1 SV=3 - [K1C9_HUMAN]	20.06	10	10	11	22	623	62.0268	5.23682
P12277	Creatine kinase B-type OS=Homo sapiens GN=CKB PE=1 SV=1 - [KCRB_HUMAN]	19.95	4	6	6	11	381	42.6173	5.59229
P62891	60S ribosomal protein L39 OS=Homo sapiens GN=RPL39 PE=1 SV=2 - [RL39_HUMAN]	19.61	2	1	1	2	51	6.40265	12.5571
P46776	60S ribosomal protein L27a OS=Homo sapiens GN=RPL27A PE=1 SV=2 - [RL27A_HUMAN]	19.59	4	3	3	8	148	16.551	11.0044
P27695	DNA-(apurinic or apyrimidinic site) lyase OS=Homo sapiens GN=APEX1 PE=1 SV=2 - [APEX1_HUMAN]	19.5	8	4	4	8	318	35.5322	8.11865
Q99623	Prohibitin-2 OS=Homo sapiens GN=PHB2 PE=1 SV=2 - [PHB2_HUMAN]	19.06	8	5	5	9	299	33.2759	9.83252
Q13151	Heterogeneous nuclear ribonucleoprotein A0 OS=Homo sapiens GN=HNRNPA0 PE=1 SV=1 - [ROA0_HUMAN]	19.02	1	4	5	12	305	30.8218	9.29053
O00571	ATP-dependent RNA helicase DDX3X OS=Homo sapiens GN=DDX3X PE=1 SV=3 - [DDX3X_HUMAN]	18.58	15	12	13	26	662	73.198	7.18115
P23246	Splicing factor, proline- and glutamine-rich OS=Homo sapiens GN=SFPQ PE=1 SV=2 - [SFPQ_HUMAN]	18.39	3	13	14	26	707	76.1016	9.43701
P11142	Heat shock cognate 71 kDa protein OS=Homo sapiens GN=HSPA8 PE=1 SV=1 - [HSP7C_HUMAN]	18.27	16	8	13	26	646	70.8542	5.51611
P22087	rRNA 2'-O-methyltransferase fibrillarin OS=Homo sapiens GN=FBL PE=1 SV=2 - [FBRL_HUMAN]	18.07	10	6	6	11	321	33.7634	10.1841
Q02543	60S ribosomal protein L18a OS=Homo sapiens GN=RPL18A PE=1 SV=2 - [RL18A_HUMAN]	17.61	5	3	3	8	176	20.7489	10.7114
P06748	Nucleophosmin OS=Homo sapiens GN=NPM1 PE=1 SV=2 - [NPM_HUMAN]	17.35	9	5	5	11	294	32.5548	4.77979
P32969	60S ribosomal protein L9 OS=Homo sapiens GN=RPL9 PE=1 SV=1 - [RL9_HUMAN]	17.19	4	2	2	4	192	21.8498	9.94971
Q14103	Heterogeneous nuclear ribonucleoprotein D0 OS=Homo sapiens GN=HNRNPD PE=1 SV=1 - [HNRPD_HUMAN]	17.18	10	4	5	13	355	38.4103	7.81104
P62269	40S ribosomal protein S18 OS=Homo sapiens GN=RPS18 PE=1 SV=3 - [RS18_HUMAN]	17.11	2	3	3	6	152	17.7079	10.9897
A8MWD9	Putative small nuclear ribonucleoprotein G-like protein 15 OS=Homo sapiens GN=SNRPGP15 PE=5 SV=2 - [RUXGL_HUMAN]	17.11	4	1	1	2	76	8.53845	8.83643
P30050	60S ribosomal protein L12 OS=Homo sapiens GN=RPL12 PE=1 SV=1 - [RL12_HUMAN]	16.97	2	2	2	4	165	17.8075	9.42236
P30041	Peroxiredoxin-6 OS=Homo sapiens GN=PRDX6 PE=1 SV=3 - [PRDX6_HUMAN]	16.96	1	2	2	2	224	25.0192	6.37939
P62861	40S ribosomal protein S30 OS=Homo sapiens GN=FAU PE=1 SV=1 - [RS30_HUMAN]	16.95	2	1	1	2	59	6.64382	12.147
Q99729-3	Isoform 3 of Heterogeneous nuclear ribonucleoprotein A/B OS=Homo sapiens GN=HNRNPAB - [ROAA_HUMAN]	16.49	7	4	4	4	285	30.5691	7.91357
P14618	Pyruvate kinase PKM OS=Homo sapiens GN=PKM PE=1 SV=4 - [KPYM_HUMAN]	16.38	10	8	8	15	531	57.9	7.84033
P84090	Enhancer of rudimentary homolog OS=Homo sapiens GN=ERH PE=1 SV=1 - [ERH_HUMAN]	16.35	2	1	1	2	104	12.251	5.92236
Q92841	Probable ATP-dependent RNA helicase DDX17 OS=Homo sapiens GN=DDX17 PE=1 SV=2 - [DDX17_HUMAN]	16.32	5	8	11	23	729	80.222	8.26514
P00338	L-lactate dehydrogenase A chain OS=Homo sapiens GN=LDHA PE=1 SV=2 - [LDHA_HUMAN]	16.27	18	4	5	10	332	36.6654	8.26514
P62424	60S ribosomal protein L7a OS=Homo sapiens GN=RPL7A PE=1 SV=2 - [RL7A_HUMAN]	16.17	3	4	4	7	266	29.977	10.6089
P08238	Heat shock protein HSP 90-beta OS=Homo sapiens GN=HSP90AB1 PE=1 SV=4 - [HS90B_HUMAN]	16.16	11	8	11	21	724	83.2121	5.03369
P50990	T-complex protein 1 subunit theta OS=Homo sapiens GN=CCT8 PE=1 SV=4 - [TCPQ_HUMAN]	16.06	5	8	8	15	548	59.5825	5.60498
Q9H5H4	Zinc finger protein 768 OS=Homo sapiens GN=ZNF768 PE=1 SV=2 - [ZN768_HUMAN]	15.74	203	8	8	13	540	60.1908	7.97217
Q00839	Heterogeneous nuclear ribonucleoprotein U OS=Homo sapiens GN=HNRNPU PE=1 SV=6 - [HNRPU_HUMAN]	15.64	3	14	14	28	825	90.528	5.99854
Q15717	ELAV-like protein 1 OS=Homo sapiens GN=ELAVL1 PE=1 SV=2 - [ELAV1_HUMAN]	15.64	3	5	5	9	326	36.0692	9.17334
Q8IWS0	PHD finger protein 6 OS=Homo sapiens GN=PHF6 PE=1 SV=1 - [PHF6_HUMAN]	15.62	6	6	6	9	365	41.264	8.67529
P31943	Heterogeneous nuclear ribonucleoprotein H OS=Homo sapiens GN=HNRNPH1 PE=1 SV=4 - [HNRH1_HUMAN]	15.59	23	5	5	11	449	49.1984	6.30322
P62851	40S ribosomal protein S25 OS=Homo sapiens GN=RPS25 PE=1 SV=1 - [RS25_HUMAN]	15.2	1	2	2	4	125	13.7337	10.1108
P32119	Peroxiredoxin-2 OS=Homo sapiens GN=PRDX2 PE=1 SV=5 - [PRDX2_HUMAN]	15.15	3	2	3	6	198	21.8782	5.97314
P14866	Heterogeneous nuclear ribonucleoprotein L OS=Homo sapiens GN=HNRNPL PE=1 SV=2 - [HNRPL_HUMAN]	15.11	12	9	9	18	589	64.0924	8.22119
Q13148	TAR DNA-binding protein 43 OS=Homo sapiens GN=TARDBP PE=1 SV=1 - [TADBP_HUMAN]	14.98	18	5	5	10	414	44.7113	6.18896
P06576	ATP synthase subunit beta, mitochondrial OS=Homo sapiens GN=ATP5B PE=1 SV=3 - [ATPB_HUMAN]	14.74	5	5	5	10	529	56.5246	5.40186
O43175	D-3-phosphoglycerate dehydrogenase OS=Homo sapiens GN=PHGDH PE=1 SV=4 - [SERA_HUMAN]	14.45	2	6	6	12	533	56.6144	6.7124
P50914	60S ribosomal protein L14 OS=Homo sapiens GN=RPL14 PE=1 SV=4 - [RL14_HUMAN]	14.42	2	3	3	4	215	23.417	10.9312
Q8N726	Cyclin-dependent kinase inhibitor 2A, isoform 4 OS=Homo sapiens GN=CDKN2A PE=1 SV=2 - [CD2A2_HUMAN]	14.39	2	1	1	2	132	13.8946	12.4106
P62826	GTP-binding nuclear protein Ran OS=Homo sapiens GN=RAN PE=1 SV=3 - [RAN_HUMAN]	14.35	5	4	4	8	216	24.4076	7.48877
Q8NC51	Plasminogen activator inhibitor 1 RNA-binding protein OS=Homo sapiens GN=SERBP1 PE=1 SV=2 - [PAIRB_HUMAN]	14.22	4	4	4	7	408	44.9385	8.646
P62263	40S ribosomal protein S14 OS=Homo sapiens GN=RPS14 PE=1 SV=3 - [RS14_HUMAN]	13.91	3	2	2	4	151	16.2625	10.0522
B2RPK0	Putative high mobility group protein B1-like 1 OS=Homo sapiens GN=HMGB1P1 PE=5 SV=1 - [HGB1A_HUMAN]	13.74	5	3	3	6	211	24.2228	6.21436
O60506	Heterogeneous nuclear ribonucleoprotein Q OS=Homo sapiens GN=SYNCRIP PE=1 SV=2 - [HNRPQ_HUMAN]	13.64	7	4	8	18	623	69.5596	8.5874
O95232	Luc7-like protein 3 OS=Homo sapiens GN=LUC7L3 PE=1 SV=2 - [LC7L3_HUMAN]	13.43	9	7	7	16	432	51.4351	9.78857
Q96EL3	39S ribosomal protein L53, mitochondrial OS=Homo sapiens GN=MRPL53 PE=1 SV=1 - [RM53_HUMAN]	13.39	1	1	1	2	112	12.0992	8.76318
P83731	60S ribosomal protein L24 OS=Homo sapiens GN=RPL24 PE=1 SV=1 - [RL24_HUMAN]	13.38	3	2	2	4	157	17.7679	11.2534
Q07955	Serine/arginine-rich splicing factor 1 OS=Homo sapiens GN=SRSF1 PE=1 SV=2 - [SRSF1_HUMAN]	13.31	3	3	3	5	248	27.7278	10.3599
O43809	Cleavage and polyadenylation specificity factor subunit 5 OS=Homo sapiens GN=NUDT21 PE=1 SV=1 - [CPSF5_HUMAN]	13.22	3	2	2	4	227	26.2107	8.82178
Q02878	60S ribosomal protein L6 OS=Homo sapiens GN=RPL6 PE=1 SV=3 - [RL6_HUMAN]	13.19	6	4	4	10	288	32.7076	10.5796
P60842	Eukaryotic initiation factor 4A-I OS=Homo sapiens GN=EIF4A1 PE=1 SV=1 - [IF4A1_HUMAN]	13.05	12	5	5	9	406	46.1246	5.47803
P43243	Matrin-3 OS=Homo sapiens GN=MATR3 PE=1 SV=2 - [MATR3_HUMAN]	12.99	13	13	13	24	847	94.5648	6.25244
P20719	Homeobox protein Hox-A5 OS=Homo sapiens GN=HOXA5 PE=1 SV=2 - [HXA5_HUMAN]	12.96	1	2	2	4	270	29.327	9.24658
Q9Y265	RuvB-like 1 OS=Homo sapiens GN=RUVBL1 PE=1 SV=1 - [RUVB1_HUMAN]	12.94	3	5	5	10	456	50.1963	6.41748
P42167	Lamina-associated polypeptide 2, isoforms beta/gamma OS=Homo sapiens GN=TMPO PE=1 SV=2 - [LAP2B_HUMAN]	12.56	6	4	4	8	454	50.6395	9.37842
P13639	Elongation factor 2 OS=Homo sapiens GN=EEF2 PE=1 SV=4 - [EF2_HUMAN]	12.47	1	11	11	20	858	95.277	6.82959
Q9NY12	H/ACA ribonucleoprotein complex subunit 1 OS=Homo sapiens GN=GAR1 PE=1 SV=1 - [GAR1_HUMAN]	12.44	2	2	2	3	217	22.3342	10.9165
P61254	60S ribosomal protein L26 OS=Homo sapiens GN=RPL26 PE=1 SV=1 - [RL26_HUMAN]	12.41	9	2	2	6	145	17.2475	10.5503
O00483	Cytochrome c oxidase subunit NDUFA4 OS=Homo sapiens GN=NDUFA4 PE=1 SV=1 - [NDUA4_HUMAN]	12.35	1	1	1	2	81	9.36391	9.37842
Q9BZE4	Nucleolar GTP-binding protein 1 OS=Homo sapiens GN=GTPBP4 PE=1 SV=3 - [NOG1_HUMAN]	12.3	4	8	8	16	634	73.9178	9.49561
Q12906	Interleukin enhancer-binding factor 3 OS=Homo sapiens GN=ILF3 PE=1 SV=3 - [ILF3_HUMAN]	11.97	15	9	9	18	894	95.2791	8.76318
Q13247	Serine/arginine-rich splicing factor 6 OS=Homo sapiens GN=SRSF6 PE=1 SV=2 - [SRSF6_HUMAN]	11.92	2	3	4	8	344	39.5634	11.4292
P62258	14-3-3 protein epsilon OS=Homo sapiens GN=YWHAE PE=1 SV=1 - [1433E_HUMAN]	11.76	26	3	3	6	255	29.1554	4.7417
O43390	Heterogeneous nuclear ribonucleoprotein R OS=Homo sapiens GN=HNRNPR PE=1 SV=1 - [HNRPR_HUMAN]	11.69	5	3	7	16	633	70.8993	8.1333
P78549	Endonuclease III-like protein 1 OS=Homo sapiens GN=NTHL1 PE=1 SV=2 - [NTH_HUMAN]	11.54	5	3	3	6	312	34.3678	9.67139
Q12905	Interleukin enhancer-binding factor 2 OS=Homo sapiens GN=ILF2 PE=1 SV=2 - [ILF2_HUMAN]	11.54	3	5	5	10	390	43.0352	5.26221
Q8IYL3	UPF0688 protein C1orf174 OS=Homo sapiens GN=C1orf174 PE=1 SV=2 - [CA174_HUMAN]	11.52	1	2	2	4	243	25.9607	6.90283
P50454	Serpin H1 OS=Homo sapiens GN=SERPINH1 PE=1 SV=2 - [SERPH_HUMAN]	11.48	11	4	4	8	418	46.4112	8.68994
Q13838	Spliceosome RNA helicase DDX39B OS=Homo sapiens GN=DDX39B PE=1 SV=1 - [DX39B_HUMAN]	11.45	23	5	5	10	428	48.9599	5.66846
P56270	Myc-associated zinc finger protein OS=Homo sapiens GN=MAZ PE=1 SV=1 - [MAZ_HUMAN]	11.32	13	4	6	13	477	48.5764	8.95361
Q9NR30	Nucleolar RNA helicase 2 OS=Homo sapiens GN=DDX21 PE=1 SV=5 - [DDX21_HUMAN]	11.11	2	7	7	13	783	87.2904	9.27588
Q5JTH9	RRP12-like protein OS=Homo sapiens GN=RRP12 PE=1 SV=2 - [RRP12_HUMAN]	11.1	7	14	14	26	1297	143.611	8.74854
Q9Y2X3	Nucleolar protein 58 OS=Homo sapiens GN=NOP58 PE=1 SV=1 - [NOP58_HUMAN]	10.96	1	4	4	8	529	59.5405	8.92432
P18077	60S ribosomal protein L35a OS=Homo sapiens GN=RPL35A PE=1 SV=2 - [RL35A_HUMAN]	10.91	2	1	1	2	110	12.5298	11.063
P62277	40S ribosomal protein S13 OS=Homo sapiens GN=RPS13 PE=1 SV=2 - [RS13_HUMAN]	10.6	3	2	2	6	151	17.2117	10.5356
P26599	Polypyrimidine tract-binding protein 1 OS=Homo sapiens GN=PTBP1 PE=1 SV=1 - [PTBP1_HUMAN]	10.55	17	5	5	12	531	57.1856	9.17334
P37802	Transgelin-2 OS=Homo sapiens GN=TAGLN2 PE=1 SV=3 - [TAGL2_HUMAN]	10.55	3	2	2	4	199	22.3772	8.25049
P05387	60S acidic ribosomal protein P2 OS=Homo sapiens GN=RPLP2 PE=1 SV=1 - [RLA2_HUMAN]	10.43	2	1	1	2	115	11.6578	4.53857
H0Y8P6	Peptidyl-prolyl cis-trans isomerase NIMA-interacting 4 (Fragment) OS=Homo sapiens GN=PIN4 PE=1 SV=1 - [H0Y8P6_HUMAN]	10.43	3	1	1	1	115	12.1433	9.99365
P60468	Protein transport protein Sec61 subunit beta OS=Homo sapiens GN=SEC61B PE=1 SV=2 - [SC61B_HUMAN]	10.42	1	1	1	1	96	9.9681	11.561
P37108	Signal recognition particle 14 kDa protein OS=Homo sapiens GN=SRP14 PE=1 SV=2 - [SRP14_HUMAN]	10.29	1	1	1	1	136	14.5608	10.0376
P35268	60S ribosomal protein L22 OS=Homo sapiens GN=RPL22 PE=1 SV=2 - [RL22_HUMAN]	10.16	7	1	1	2	128	14.7778	9.18799
P00558	Phosphoglycerate kinase 1 OS=Homo sapiens GN=PGK1 PE=1 SV=3 - [PGK1_HUMAN]	10.07	2	3	3	6	417	44.5861	8.104
P07355	Annexin A2 OS=Homo sapiens GN=ANXA2 PE=1 SV=2 - [ANXA2_HUMAN]	10.03	15	3	3	6	339	38.5798	7.75244
P20700	Lamin-B1 OS=Homo sapiens GN=LMNB1 PE=1 SV=2 - [LMNB1_HUMAN]	9.9	4	6	6	11	586	66.3676	5.16064
P48730	Casein kinase I isoform delta OS=Homo sapiens GN=CSNK1D PE=1 SV=2 - [KC1D_HUMAN]	9.88	16	4	4	8	415	47.3002	9.74463
P61513	60S ribosomal protein L37a OS=Homo sapiens GN=RPL37A PE=1 SV=2 - [RL37A_HUMAN]	9.78	7	1	1	3	92	10.2685	10.4331
P35908	Keratin, type II cytoskeletal 2 epidermal OS=Homo sapiens GN=KRT2 PE=1 SV=2 - [K22E_HUMAN]	9.55	22	4	6	12	639	65.3932	8.00146
C9JUJ0	CGG triplet repeat-binding protein 1 (Fragment) OS=Homo sapiens GN=CGGBP1 PE=1 SV=1 - [C9JUJ0_HUMAN]	9.43	2	1	1	1	106	11.9322	9.43701
P47914	60S ribosomal protein L29 OS=Homo sapiens GN=RPL29 PE=1 SV=2 - [RL29_HUMAN]	9.43	1	1	1	2	159	17.7411	11.6636
P50991	T-complex protein 1 subunit delta OS=Homo sapiens GN=CCT4 PE=1 SV=4 - [TCPD_HUMAN]	9.28	2	5	5	8	539	57.8878	7.82568
P31942	Heterogeneous nuclear ribonucleoprotein H3 OS=Homo sapiens GN=HNRNPH3 PE=1 SV=2 - [HNRH3_HUMAN]	9.25	6	3	3	7	346	36.9031	6.87354
P62314	Small nuclear ribonucleoprotein Sm D1 OS=Homo sapiens GN=SNRPD1 PE=1 SV=1 - [SMD1_HUMAN]	9.24	2	1	1	2	119	13.2734	11.561
P15311	Ezrin OS=Homo sapiens GN=EZR PE=1 SV=4 - [EZRI_HUMAN]	9.22	5	4	6	11	586	69.3697	6.26514
P39748	Flap endonuclease 1 OS=Homo sapiens GN=FEN1 PE=1 SV=1 - [FEN1_HUMAN]	9.21	3	4	4	8	380	42.5661	8.6167
P14678	Small nuclear ribonucleoprotein-associated proteins B and B' OS=Homo sapiens GN=SNRPB PE=1 SV=2 - [RSMB_HUMAN]	9.17	9	3	3	6	240	24.5937	11.1948
P17987	T-complex protein 1 subunit alpha OS=Homo sapiens GN=TCP1 PE=1 SV=1 - [TCPA_HUMAN]	8.99	8	5	5	10	556	60.3056	6.11279
P62917	60S ribosomal protein L8 OS=Homo sapiens GN=RPL8 PE=1 SV=2 - [RL8_HUMAN]	8.95	3	2	2	3	257	28.0073	11.0337
P49411	Elongation factor Tu, mitochondrial OS=Homo sapiens GN=TUFM PE=1 SV=2 - [EFTU_HUMAN]	8.85	1	3	3	5	452	49.5102	7.60596
P63244	Guanine nucleotide-binding protein subunit beta-2-like 1 OS=Homo sapiens GN=GNB2L1 PE=1 SV=3 - [GBLP_HUMAN]	8.83	12	3	3	5	317	35.0546	7.69385
P38919	Eukaryotic initiation factor 4A-III OS=Homo sapiens GN=EIF4A3 PE=1 SV=4 - [IF4A3_HUMAN]	8.76	1	3	3	6	411	46.8412	6.72705
Q01130	Serine/arginine-rich splicing factor 2 OS=Homo sapiens GN=SRSF2 PE=1 SV=4 - [SRSF2_HUMAN]	8.6	6	2	2	4	221	25.4612	11.854
P13645	Keratin, type I cytoskeletal 10 OS=Homo sapiens GN=KRT10 PE=1 SV=6 - [K1C10_HUMAN]	8.56	9	5	6	12	584	58.7917	5.21143
P62316	Small nuclear ribonucleoprotein Sm D2 OS=Homo sapiens GN=SNRPD2 PE=1 SV=1 - [SMD2_HUMAN]	8.47	2	1	1	2	118	13.5182	9.90576
P07900	Heat shock protein HSP 90-alpha OS=Homo sapiens GN=HSP90AA1 PE=1 SV=5 - [HS90A_HUMAN]	8.47	7	3	6	11	732	84.6067	5.021
Q14684	Ribosomal RNA processing protein 1 homolog B OS=Homo sapiens GN=RRP1B PE=1 SV=3 - [RRP1B_HUMAN]	8.31	2	7	7	12	758	84.3752	9.75928
P62081	40S ribosomal protein S7 OS=Homo sapiens GN=RPS7 PE=1 SV=1 - [RS7_HUMAN]	8.25	2	2	2	4	194	22.1133	10.0962
Q92945	Far upstream element-binding protein 2 OS=Homo sapiens GN=KHSRP PE=1 SV=4 - [FUBP2_HUMAN]	8.16	5	5	5	9	711	73.07	7.29834
Q96RQ3	Methylcrotonoyl-CoA carboxylase subunit alpha, mitochondrial OS=Homo sapiens GN=MCCC1 PE=1 SV=3 - [MCCA_HUMAN]	8.14	5	5	5	10	725	80.4219	7.78174
Q13263	Transcription intermediary factor 1-beta OS=Homo sapiens GN=TRIM28 PE=1 SV=5 - [TIF1B_HUMAN]	8.14	3	6	6	10	835	88.4934	5.77002
P06493	Cyclin-dependent kinase 1 OS=Homo sapiens GN=CDK1 PE=1 SV=3 - [CDK1_HUMAN]	8.08	46	2	2	4	297	34.0739	8.39697
P36542	ATP synthase subunit gamma, mitochondrial OS=Homo sapiens GN=ATP5C1 PE=1 SV=1 - [ATPG_HUMAN]	8.05	2	2	2	3	298	32.9753	9.21729
C9J384	Protein CMSS1 (Fragment) OS=Homo sapiens GN=CMSS1 PE=1 SV=1 - [C9J384_HUMAN]	8	3	1	2	2	225	26.2114	9.87646
P62995	Transformer-2 protein homolog beta OS=Homo sapiens GN=TRA2B PE=1 SV=1 - [TRA2B_HUMAN]	7.99	7	2	2	4	288	33.6456	11.2534
Q147U1	Zinc finger protein 846 OS=Homo sapiens GN=ZNF846 PE=1 SV=2 - [ZN846_HUMAN]	7.88	29	1	2	2	533	60.5128	8.99756
P14174	Macrophage migration inhibitory factor OS=Homo sapiens GN=MIF PE=1 SV=4 - [MIF_HUMAN]	7.83	1	1	1	2	115	12.4682	7.88428
C9JBD0	KRAB domain-containing protein 1 OS=Homo sapiens GN=KRBOX1 PE=2 SV=1 - [KRBX1_HUMAN]	7.81	1	1	1	1	128	14.8967	9.36377
Q08211	ATP-dependent RNA helicase A OS=Homo sapiens GN=DHX9 PE=1 SV=4 - [DHX9_HUMAN]	7.72	2	8	8	18	1270	140.869	6.84424
P49207	60S ribosomal protein L34 OS=Homo sapiens GN=RPL34 PE=1 SV=3 - [RL34_HUMAN]	7.69	1	1	1	2	117	13.2845	11.4731
C9JPD0	Neurexophilin-1 (Fragment) OS=Homo sapiens GN=NXPH1 PE=4 SV=1 - [C9JPD0_HUMAN]	7.69	4	1	1	1	143	16.4576	9.34912
P18124	60S ribosomal protein L7 OS=Homo sapiens GN=RPL7 PE=1 SV=1 - [RL7_HUMAN]	7.66	2	1	1	2	248	29.2072	10.6528
P35637	RNA-binding protein FUS OS=Homo sapiens GN=FUS PE=1 SV=1 - [FUS_HUMAN]	7.6	3	2	2	4	526	53.3938	9.36377
Q92522	Histone H1x OS=Homo sapiens GN=H1FX PE=1 SV=1 - [H1X_HUMAN]	7.51	1	1	1	2	213	22.4735	10.7554
P61077	Ubiquitin-conjugating enzyme E2 D3 OS=Homo sapiens GN=UBE2D3 PE=1 SV=1 - [UB2D3_HUMAN]	7.48	3	1	1	1	147	16.6764	7.79639
P35659	Protein DEK OS=Homo sapiens GN=DEK PE=1 SV=1 - [DEK_HUMAN]	7.47	6	3	3	6	375	42.6479	8.55811
Q15691	Microtubule-associated protein RP/EB family member 1 OS=Homo sapiens GN=MAPRE1 PE=1 SV=3 - [MARE1_HUMAN]	7.46	1	1	1	2	268	29.9802	5.13525
P23284	Peptidyl-prolyl cis-trans isomerase B OS=Homo sapiens GN=PPIB PE=1 SV=2 - [PPIB_HUMAN]	7.41	1	2	2	4	216	23.7275	9.40771
Q14974	Importin subunit beta-1 OS=Homo sapiens GN=KPNB1 PE=1 SV=2 - [IMB1_HUMAN]	7.31	5	5	5	10	876	97.108	4.77979
P07477	Trypsin-1 OS=Homo sapiens GN=PRSS1 PE=1 SV=1 - [TRY1_HUMAN]	7.29	12	2	2	17	247	26.5411	6.50732
O15235	28S ribosomal protein S12, mitochondrial OS=Homo sapiens GN=MRPS12 PE=1 SV=1 - [RT12_HUMAN]	7.25	1	1	1	1	138	15.163	10.2866
Q07666	KH domain-containing, RNA-binding, signal transduction-associated protein 1 OS=Homo sapiens GN=KHDRBS1 PE=1 SV=1 - [KHDR1_HUMAN]	7.22	10	4	4	9	443	48.1972	8.66064
P61927	60S ribosomal protein L37 OS=Homo sapiens GN=RPL37 PE=1 SV=2 - [RL37_HUMAN]	7.22	3	1	1	2	97	11.0709	11.7368
P62750	60S ribosomal protein L23a OS=Homo sapiens GN=RPL23A PE=1 SV=1 - [RL23A_HUMAN]	7.05	6	1	1	2	156	17.6841	10.4478
P78527	DNA-dependent protein kinase catalytic subunit OS=Homo sapiens GN=PRKDC PE=1 SV=3 - [PRKDC_HUMAN]	7.05	2	28	28	52	4128	468.788	7.12256
Q96AE4	Far upstream element-binding protein 1 OS=Homo sapiens GN=FUBP1 PE=1 SV=3 - [FUBP1_HUMAN]	6.99	5	4	4	9	644	67.5185	7.60596
P40429	60S ribosomal protein L13a OS=Homo sapiens GN=RPL13A PE=1 SV=2 - [RL13A_HUMAN]	6.9	4	2	2	4	203	23.5624	10.9312
P18754	Regulator of chromosome condensation OS=Homo sapiens GN=RCC1 PE=1 SV=1 - [RCC1_HUMAN]	6.89	7	2	2	4	421	44.9406	7.51807
Q9NRW3	DNA dC->dU-editing enzyme APOBEC-3C OS=Homo sapiens GN=APOBEC3C PE=1 SV=2 - [ABC3C_HUMAN]	6.84	1	1	1	2	190	22.811	7.59131
Q9NSQ0	Putative ribosomal RNA-processing protein 7 homolog B OS=Homo sapiens GN=RRP7B PE=5 SV=1 - [RRP7B_HUMAN]	6.8	2	1	1	1	103	12.5677	9.72998
P17039	Zinc finger protein 30 OS=Homo sapiens GN=ZNF30 PE=2 SV=5 - [ZNF30_HUMAN]	6.74	28	1	2	3	623	71.3713	9.0708
Q14119	Vascular endothelial zinc finger 1 OS=Homo sapiens GN=VEZF1 PE=1 SV=2 - [VEZF1_HUMAN]	6.72	3	2	4	6	521	56.8947	9.5249
Q5T280	Putative methyltransferase C9orf114 OS=Homo sapiens GN=C9orf114 PE=1 SV=3 - [CI114_HUMAN]	6.65	2	2	2	3	376	41.9824	7.43018
P08621	U1 small nuclear ribonucleoprotein 70 kDa OS=Homo sapiens GN=SNRNP70 PE=1 SV=2 - [RU17_HUMAN]	6.64	6	3	3	6	437	51.5258	9.93506
P61353	60S ribosomal protein L27 OS=Homo sapiens GN=RPL27 PE=1 SV=2 - [RL27_HUMAN]	6.62	3	1	1	2	136	15.7877	10.5649
P21333	Filamin-A OS=Homo sapiens GN=FLNA PE=1 SV=4 - [FLNA_HUMAN]	6.42	17	13	13	24	2647	280.564	6.06201
Q9NRX1	RNA-binding protein PNO1 OS=Homo sapiens GN=PNO1 PE=1 SV=1 - [PNO1_HUMAN]	6.35	2	1	1	2	252	27.9069	9.72998
P22234	Multifunctional protein ADE2 OS=Homo sapiens GN=PAICS PE=1 SV=3 - [PUR6_HUMAN]	6.35	4	2	2	3	425	47.0491	7.2251
J3KPG2	Translationally-controlled tumor protein OS=Homo sapiens GN=TPT1 PE=1 SV=1 - [J3KPG2_HUMAN]	6.25	1	1	1	1	160	18.0969	4.95752
Q15424	Scaffold attachment factor B1 OS=Homo sapiens GN=SAFB PE=1 SV=4 - [SAFB1_HUMAN]	6.23	7	5	5	10	915	102.58	5.46533
O00567	Nucleolar protein 56 OS=Homo sapiens GN=NOP56 PE=1 SV=4 - [NOP56_HUMAN]	6.23	2	3	3	6	594	66.0087	9.18799
Q86U42	Polyadenylate-binding protein 2 OS=Homo sapiens GN=PABPN1 PE=1 SV=3 - [PABP2_HUMAN]	6.21	6	2	2	4	306	32.729	5.05908
Q96I27	Zinc finger protein 625 OS=Homo sapiens GN=ZNF625 PE=2 SV=1 - [ZN625_HUMAN]	6.21	2	1	1	3	306	34.7237	8.98291
Q92804	TATA-binding protein-associated factor 2N OS=Homo sapiens GN=TAF15 PE=1 SV=1 - [RBP56_HUMAN]	6.08	4	1	1	2	592	61.7931	8.01611
P26038	Moesin OS=Homo sapiens GN=MSN PE=1 SV=3 - [MOES_HUMAN]	6.07	4	2	4	6	577	67.7778	6.40479
P25398	40S ribosomal protein S12 OS=Homo sapiens GN=RPS12 PE=1 SV=3 - [RS12_HUMAN]	6.06	1	1	1	1	132	14.5055	7.21045
P20042	Eukaryotic translation initiation factor 2 subunit 2 OS=Homo sapiens GN=EIF2S2 PE=1 SV=2 - [IF2B_HUMAN]	6.01	1	1	1	1	333	38.3644	5.79541
Q9BRX2	Protein pelota homolog OS=Homo sapiens GN=PELO PE=1 SV=2 - [PELO_HUMAN]	5.97	1	2	2	2	385	43.332	6.34131
F8W7Q3	WD repeat-containing protein 48 OS=Homo sapiens GN=WDR48 PE=1 SV=1 - [F8W7Q3_HUMAN]	5.97	1	1	1	1	134	15.1577	9.42236
P00492	Hypoxanthine-guanine phosphoribosyltransferase OS=Homo sapiens GN=HPRT1 PE=1 SV=2 - [HPRT_HUMAN]	5.96	1	1	1	2	218	24.5636	6.68311
P55265	Double-stranded RNA-specific adenosine deaminase OS=Homo sapiens GN=ADAR PE=1 SV=4 - [DSRAD_HUMAN]	5.95	6	7	7	12	1226	135.981	8.646
Q6R954	Polymerase delta interacting protein 46 OS=Homo sapiens GN=PDIP46 PE=1 SV=1 - [Q6R954_HUMAN]	5.95	7	1	1	1	185	20.0681	11.6343
P61313	60S ribosomal protein L15 OS=Homo sapiens GN=RPL15 PE=1 SV=2 - [RL15_HUMAN]	5.88	1	1	1	1	204	24.1311	11.6196
Q9BQG0	Myb-binding protein 1A OS=Homo sapiens GN=MYBBP1A PE=1 SV=2 - [MBB1A_HUMAN]	5.87	3	8	8	15	1328	148.762	9.27588
O95196-3	Isoform 3 of Chondroitin sulfate proteoglycan 5 OS=Homo sapiens GN=CSPG5 - [CSPG5_HUMAN]	5.74	3	1	1	1	401	43.5936	4.48779
C9JGC1	Zinc finger protein neuro-d4 (Fragment) OS=Homo sapiens GN=DPF1 PE=4 SV=1 - [C9JGC1_HUMAN]	5.71	7	1	1	2	210	24.4524	8.14795
P33993	DNA replication licensing factor MCM7 OS=Homo sapiens GN=MCM7 PE=1 SV=4 - [MCM7_HUMAN]	5.56	4	4	4	8	719	81.2566	6.45557
Q9Y324	rRNA-processing protein FCF1 homolog OS=Homo sapiens GN=FCF1 PE=2 SV=1 - [FCF1_HUMAN]	5.56	4	1	1	2	198	23.3542	9.70068
P61326	Protein mago nashi homolog OS=Homo sapiens GN=MAGOH PE=1 SV=1 - [MGN_HUMAN]	5.48	2	1	1	1	146	17.1528	6.11279
Q15084	Protein disulfide-isomerase A6 OS=Homo sapiens GN=PDIA6 PE=1 SV=1 - [PDIA6_HUMAN]	5.45	5	2	2	3	440	48.0913	5.08447
Q8IZP2	Putative protein FAM10A4 OS=Homo sapiens GN=ST13P4 PE=5 SV=1 - [ST134_HUMAN]	5.42	5	1	1	2	240	27.3897	5.08447
P78371	T-complex protein 1 subunit beta OS=Homo sapiens GN=CCT2 PE=1 SV=4 - [TCPB_HUMAN]	5.42	4	3	3	4	535	57.4521	6.45557
P49368	T-complex protein 1 subunit gamma OS=Homo sapiens GN=CCT3 PE=1 SV=4 - [TCPG_HUMAN]	5.32	8	3	3	6	545	60.4953	6.49365
P52292	Importin subunit alpha-1 OS=Homo sapiens GN=KPNA2 PE=1 SV=1 - [IMA1_HUMAN]	5.29	1	2	2	4	529	57.8259	5.40186
F8VYV2	60S ribosomal protein L18 OS=Homo sapiens GN=RPL18 PE=1 SV=1 - [F8VYV2_HUMAN]	5.26	5	1	1	1	133	15.6297	11.7808
Q9Y3Y2	Chromatin target of PRMT1 protein OS=Homo sapiens GN=CHTOP PE=1 SV=2 - [CHTOP_HUMAN]	5.24	5	1	1	2	248	26.3803	12.2349
O60264	SWI/SNF-related matrix-associated actin-dependent regulator of chromatin subfamily A member 5 OS=Homo sapiens GN=SMARCA5 PE=1 SV=1 - [SMCA5_HUMAN]	5.23	3	5	5	9	1052	121.828	8.08936
P39023	60S ribosomal protein L3 OS=Homo sapiens GN=RPL3 PE=1 SV=2 - [RL3_HUMAN]	5.21	6	2	2	4	403	46.0798	10.1841
A0A087WXD8	PH and SEC7 domain-containing protein 3 OS=Homo sapiens GN=PSD3 PE=4 SV=1 - [A0A087WXD8_HUMAN]	5.2	3	1	1	1	269	30.4769	9.68604
P78347	General transcription factor II-I OS=Homo sapiens GN=GTF2I PE=1 SV=2 - [GTF2I_HUMAN]	5.11	4	4	4	7	998	112.346	6.39209
Q6HA08	Astacin-like metalloendopeptidase OS=Homo sapiens GN=ASTL PE=1 SV=4 - [ASTL_HUMAN]	5.1	1	1	1	1	431	45.9072	7.75244
C9JYW2	Nucleolin (Fragment) OS=Homo sapiens GN=NCL PE=1 SV=1 - [C9JYW2_HUMAN]	4.96	5	1	1	1	141	14.4274	5.33838
P25205	DNA replication licensing factor MCM3 OS=Homo sapiens GN=MCM3 PE=1 SV=3 - [MCM3_HUMAN]	4.95	4	5	5	10	808	90.924	5.77002
O00541	Pescadillo homolog OS=Homo sapiens GN=PES1 PE=1 SV=1 - [PESC_HUMAN]	4.93	4	3	3	6	588	67.96	7.32764
Q9NVP1	ATP-dependent RNA helicase DDX18 OS=Homo sapiens GN=DDX18 PE=1 SV=2 - [DDX18_HUMAN]	4.93	2	4	4	7	670	75.3594	9.49561
P08579	U2 small nuclear ribonucleoprotein B'' OS=Homo sapiens GN=SNRPB2 PE=1 SV=1 - [RU2B_HUMAN]	4.89	1	1	1	2	225	25.4701	9.71533
Q5C9Z4	Nucleolar MIF4G domain-containing protein 1 OS=Homo sapiens GN=NOM1 PE=1 SV=1 - [NOM1_HUMAN]	4.88	1	3	3	5	860	96.1976	8.104
O14602	Eukaryotic translation initiation factor 1A, Y-chromosomal OS=Homo sapiens GN=EIF1AY PE=1 SV=4 - [IF1AY_HUMAN]	4.86	4	1	1	2	144	16.4323	5.23682
P49959	Double-strand break repair protein MRE11A OS=Homo sapiens GN=MRE11A PE=1 SV=3 - [MRE11_HUMAN]	4.8	7	3	3	6	708	80.5433	5.89697
O14979	Heterogeneous nuclear ribonucleoprotein D-like OS=Homo sapiens GN=HNRNPDL PE=1 SV=3 - [HNRDL_HUMAN]	4.76	4	1	2	4	420	46.4091	9.56885
P82979	SAP domain-containing ribonucleoprotein OS=Homo sapiens GN=SARNP PE=1 SV=3 - [SARNP_HUMAN]	4.76	3	1	1	2	210	23.6564	6.41748
P12956	X-ray repair cross-complementing protein 6 OS=Homo sapiens GN=XRCC6 PE=1 SV=2 - [XRCC6_HUMAN]	4.76	3	3	3	6	609	69.7991	6.63916
P46087	Probable 28S rRNA (cytosine(4447)-C(5))-methyltransferase OS=Homo sapiens GN=NOP2 PE=1 SV=2 - [NOP2_HUMAN]	4.68	6	3	3	5	812	89.2471	9.23193
P07305	Histone H1.0 OS=Homo sapiens GN=H1F0 PE=1 SV=3 - [H10_HUMAN]	4.64	1	1	1	1	194	20.8502	10.8433
M0QZL6	Cytokine receptor-like factor 1 (Fragment) OS=Homo sapiens GN=CRLF1 PE=4 SV=1 - [M0QZL6_HUMAN]	4.62	2	1	1	1	173	19.1076	6.90283
O75533	Splicing factor 3B subunit 1 OS=Homo sapiens GN=SF3B1 PE=1 SV=3 - [SF3B1_HUMAN]	4.6	1	4	4	7	1304	145.738	7.09326
P11021	78 kDa glucose-regulated protein OS=Homo sapiens GN=HSPA5 PE=1 SV=2 - [GRP78_HUMAN]	4.59	1	1	3	6	654	72.2884	5.16064
Q9H0C8	Integrin-linked kinase-associated serine/threonine phosphatase 2C OS=Homo sapiens GN=ILKAP PE=1 SV=1 - [ILKAP_HUMAN]	4.59	1	2	2	2	392	42.8798	7.09326
O75367	Core histone macro-H2A.1 OS=Homo sapiens GN=H2AFY PE=1 SV=4 - [H2AY_HUMAN]	4.57	5	1	1	2	372	39.5925	9.78857
Q6P087	RNA pseudouridylate synthase domain-containing protein 3 OS=Homo sapiens GN=RPUSD3 PE=1 SV=3 - [RUSD3_HUMAN]	4.56	8	2	2	4	351	38.4368	10.3159
P30101	Protein disulfide-isomerase A3 OS=Homo sapiens GN=PDIA3 PE=1 SV=4 - [PDIA3_HUMAN]	4.55	2	2	2	4	505	56.7468	6.354
P60174	Triosephosphate isomerase OS=Homo sapiens GN=TPI1 PE=1 SV=3 - [TPIS_HUMAN]	4.55	4	1	1	2	286	30.7717	5.92236
P11177	Pyruvate dehydrogenase E1 component subunit beta, mitochondrial OS=Homo sapiens GN=PDHB PE=1 SV=3 - [ODPB_HUMAN]	4.46	1	1	1	1	359	39.208	6.65381
H7C0N4	Splicing factor 1 (Fragment) OS=Homo sapiens GN=SF1 PE=1 SV=1 - [H7C0N4_HUMAN]	4.44	2	1	1	1	180	18.7378	9.56885
Q9BYG3	MKI67 FHA domain-interacting nucleolar phosphoprotein OS=Homo sapiens GN=NIFK PE=1 SV=1 - [MK67I_HUMAN]	4.44	1	1	1	1	293	34.201	9.87646
P46778	60S ribosomal protein L21 OS=Homo sapiens GN=RPL21 PE=1 SV=2 - [RL21_HUMAN]	4.38	1	1	1	1	160	18.5531	10.4917
Q9Y2R4	Probable ATP-dependent RNA helicase DDX52 OS=Homo sapiens GN=DDX52 PE=1 SV=3 - [DDX52_HUMAN]	4.34	2	2	2	4	599	67.4559	9.67139
Q9Y383	Putative RNA-binding protein Luc7-like 2 OS=Homo sapiens GN=LUC7L2 PE=1 SV=2 - [LC7L2_HUMAN]	4.34	4	2	2	3	392	46.4856	10.0083
Q86T24	Transcriptional regulator Kaiso OS=Homo sapiens GN=ZBTB33 PE=1 SV=2 - [KAISO_HUMAN]	4.32	1	3	3	6	672	74.4382	5.12256
Q99986	Serine/threonine-protein kinase VRK1 OS=Homo sapiens GN=VRK1 PE=1 SV=1 - [VRK1_HUMAN]	4.29	1	1	1	2	396	45.4474	8.90967
Q08170	Serine/arginine-rich splicing factor 4 OS=Homo sapiens GN=SRSF4 PE=1 SV=2 - [SRSF4_HUMAN]	4.25	1	1	2	4	494	56.6453	11.5171
Q99832	T-complex protein 1 subunit eta OS=Homo sapiens GN=CCT7 PE=1 SV=2 - [TCPH_HUMAN]	4.24	1	3	3	3	543	59.3289	7.6499
Q9UMS4	Pre-mRNA-processing factor 19 OS=Homo sapiens GN=PRPF19 PE=1 SV=1 - [PRP19_HUMAN]	4.17	3	2	2	3	504	55.1463	6.60986
Q14980	Nuclear mitotic apparatus protein 1 OS=Homo sapiens GN=NUMA1 PE=1 SV=2 - [NUMA1_HUMAN]	4.16	11	7	7	14	2115	238.115	5.78271
Q00325	Phosphate carrier protein, mitochondrial OS=Homo sapiens GN=SLC25A3 PE=1 SV=2 - [MPCP_HUMAN]	4.14	3	2	2	6	362	40.0687	9.37842
Q15072	Zinc finger protein OZF OS=Homo sapiens GN=ZNF146 PE=1 SV=2 - [OZF_HUMAN]	4.11	1	1	1	1	292	33.2862	8.88037
O00139	Kinesin-like protein KIF2A OS=Homo sapiens GN=KIF2A PE=1 SV=3 - [KIF2A_HUMAN]	4.11	9	3	3	6	706	79.9046	6.68311
Q5QNZ2	ATP synthase F(0) complex subunit B1, mitochondrial OS=Homo sapiens GN=ATP5F1 PE=1 SV=1 - [Q5QNZ2_HUMAN]	4.1	2	1	1	1	195	22.2608	9.26123
P43246	DNA mismatch repair protein Msh2 OS=Homo sapiens GN=MSH2 PE=1 SV=1 - [MSH2_HUMAN]	4.07	9	4	4	7	934	104.677	5.77002
P35232	Prohibitin OS=Homo sapiens GN=PHB PE=1 SV=1 - [PHB_HUMAN]	4.04	6	1	1	2	272	29.7859	5.75732
P26368	Splicing factor U2AF 65 kDa subunit OS=Homo sapiens GN=U2AF2 PE=1 SV=4 - [U2AF2_HUMAN]	4	3	2	2	3	475	53.4672	9.08545
O15347	High mobility group protein B3 OS=Homo sapiens GN=HMGB3 PE=1 SV=4 - [HMGB3_HUMAN]	4	4	1	1	2	200	22.9654	8.36768
P46109	Crk-like protein OS=Homo sapiens GN=CRKL PE=1 SV=1 - [CRKL_HUMAN]	3.96	1	1	1	2	303	33.7559	6.7417
Q14498	RNA-binding protein 39 OS=Homo sapiens GN=RBM39 PE=1 SV=2 - [RBM39_HUMAN]	3.96	7	2	2	4	530	59.3427	10.0962
Q9NVI7	ATPase family AAA domain-containing protein 3A OS=Homo sapiens GN=ATAD3A PE=1 SV=2 - [ATD3A_HUMAN]	3.94	6	3	3	5	634	71.3247	8.98291
O60832	H/ACA ribonucleoprotein complex subunit 4 OS=Homo sapiens GN=DKC1 PE=1 SV=3 - [DKC1_HUMAN]	3.89	5	2	2	3	514	57.6378	9.42236
P25789	Proteasome subunit alpha type-4 OS=Homo sapiens GN=PSMA4 PE=1 SV=1 - [PSA4_HUMAN]	3.83	7	1	1	2	261	29.4652	7.72314
P31689	DnaJ homolog subfamily A member 1 OS=Homo sapiens GN=DNAJA1 PE=1 SV=2 - [DNJA1_HUMAN]	3.78	1	1	1	2	397	44.8395	7.07861
Q96T88	E3 ubiquitin-protein ligase UHRF1 OS=Homo sapiens GN=UHRF1 PE=1 SV=1 - [UHRF1_HUMAN]	3.78	5	3	3	5	793	89.757	7.56201
O75475	PC4 and SFRS1-interacting protein OS=Homo sapiens GN=PSIP1 PE=1 SV=1 - [PSIP1_HUMAN]	3.77	4	2	2	6	530	60.0667	9.12939
C9JN71	Zinc finger protein 878 OS=Homo sapiens GN=ZNF878 PE=3 SV=2 - [ZN878_HUMAN]	3.77	111	1	2	3	531	61.5004	9.45166
Q9BPX3	Condensin complex subunit 3 OS=Homo sapiens GN=NCAPG PE=1 SV=1 - [CND3_HUMAN]	3.74	1	3	3	3	1015	114.262	5.59229
P62906	60S ribosomal protein L10a OS=Homo sapiens GN=RPL10A PE=1 SV=2 - [RL10A_HUMAN]	3.69	1	1	1	2	217	24.8155	9.93506
Q9Y3A5	Ribosome maturation protein SBDS OS=Homo sapiens GN=SBDS PE=1 SV=4 - [SBDS_HUMAN]	3.6	1	1	1	1	250	28.7453	8.74854
P21796	Voltage-dependent anion-selective channel protein 1 OS=Homo sapiens GN=VDAC1 PE=1 SV=2 - [VDAC1_HUMAN]	3.53	3	1	1	4	283	30.7536	8.54346
P31948	Stress-induced-phosphoprotein 1 OS=Homo sapiens GN=STIP1 PE=1 SV=1 - [STIP1_HUMAN]	3.5	5	2	2	4	543	62.5994	6.80029
P43487	Ran-specific GTPase-activating protein OS=Homo sapiens GN=RANBP1 PE=1 SV=1 - [RANG_HUMAN]	3.48	1	1	1	1	201	23.2956	5.2876
P05388	60S acidic ribosomal protein P0 OS=Homo sapiens GN=RPLP0 PE=1 SV=1 - [RLA0_HUMAN]	3.47	13	1	1	4	317	34.2518	5.97314
P00918	Carbonic anhydrase 2 OS=Homo sapiens GN=CA2 PE=1 SV=2 - [CAH2_HUMAN]	3.46	1	1	1	2	260	29.2279	7.40088
Q8TDN6	Ribosome biogenesis protein BRX1 homolog OS=Homo sapiens GN=BRIX1 PE=1 SV=2 - [BRX1_HUMAN]	3.4	1	1	1	2	353	41.3749	9.92041
P18846	Cyclic AMP-dependent transcription factor ATF-1 OS=Homo sapiens GN=ATF1 PE=1 SV=2 - [ATF1_HUMAN]	3.32	16	1	1	2	271	29.2147	8.36768
A8MZ36	Envoplakin-like protein OS=Homo sapiens GN=EVPLL PE=2 SV=1 - [EVPLL_HUMAN]	3.32	1	1	1	1	301	33.9319	6.20166
P11388	DNA topoisomerase 2-alpha OS=Homo sapiens GN=TOP2A PE=1 SV=3 - [TOP2A_HUMAN]	3.27	7	5	5	10	1531	174.276	8.71924
Q9Y2L1	Exosome complex exonuclease RRP44 OS=Homo sapiens GN=DIS3 PE=1 SV=2 - [RRP44_HUMAN]	3.24	2	2	2	3	958	108.934	7.13721
Q9Y5J1	U3 small nucleolar RNA-associated protein 18 homolog OS=Homo sapiens GN=UTP18 PE=1 SV=3 - [UTP18_HUMAN]	3.24	1	1	1	2	556	61.9644	8.76318
Q8WWY3	U4/U6 small nuclear ribonucleoprotein Prp31 OS=Homo sapiens GN=PRPF31 PE=1 SV=2 - [PRP31_HUMAN]	3.21	3	2	2	3	499	55.4214	5.78271
P49792	E3 SUMO-protein ligase RanBP2 OS=Homo sapiens GN=RANBP2 PE=1 SV=2 - [RBP2_HUMAN]	3.19	13	9	9	15	3224	357.974	6.20166
P24534	Elongation factor 1-beta OS=Homo sapiens GN=EEF1B2 PE=1 SV=3 - [EF1B_HUMAN]	3.11	1	1	1	1	225	24.7483	4.66553
Q9P016	Thymocyte nuclear protein 1 OS=Homo sapiens GN=THYN1 PE=1 SV=1 - [THYN1_HUMAN]	3.11	1	1	1	1	225	25.681	9.24658
P36873	Serine/threonine-protein phosphatase PP1-gamma catalytic subunit OS=Homo sapiens GN=PPP1CC PE=1 SV=1 - [PP1G_HUMAN]	3.1	6	1	1	2	323	36.9597	6.53662
P38646	Stress-70 protein, mitochondrial OS=Homo sapiens GN=HSPA9 PE=1 SV=2 - [GRP75_HUMAN]	3.09	4	2	2	4	679	73.6348	6.16357
Q8IZJ6	Inactive L-threonine 3-dehydrogenase, mitochondrial OS=Homo sapiens GN=TDH PE=2 SV=1 - [TDH_HUMAN]	3.04	1	1	1	1	230	25.3911	9.49561
Q9UKM9	RNA-binding protein Raly OS=Homo sapiens GN=RALY PE=1 SV=1 - [RALY_HUMAN]	2.94	4	1	1	2	306	32.4436	9.17334
Q14204	Cytoplasmic dynein 1 heavy chain 1 OS=Homo sapiens GN=DYNC1H1 PE=1 SV=5 - [DYHC1_HUMAN]	2.93	1	14	14	26	4646	532.072	6.40479
P22314	Ubiquitin-like modifier-activating enzyme 1 OS=Homo sapiens GN=UBA1 PE=1 SV=3 - [UBA1_HUMAN]	2.93	3	3	3	5	1058	117.774	5.75732
P53396	ATP-citrate synthase OS=Homo sapiens GN=ACLY PE=1 SV=3 - [ACLY_HUMAN]	2.91	3	3	3	5	1101	120.762	7.32764
Q96EK4	THAP domain-containing protein 11 OS=Homo sapiens GN=THAP11 PE=1 SV=2 - [THA11_HUMAN]	2.87	1	1	1	2	314	34.4335	8.98291
Q5T6C4	Ataxin-7-like protein 2 OS=Homo sapiens GN=ATXN7L2 PE=4 SV=1 - [Q5T6C4_HUMAN]	2.87	2	1	1	1	349	36.6245	9.59814
Q53EP0-2	Isoform 2 of Fibronectin type III domain-containing protein 3B OS=Homo sapiens GN=FNDC3B - [FND3B_HUMAN]	2.86	2	1	1	1	629	69.5273	7.25439
P49915-2	Isoform 2 of GMP synthase [glutamine-hydrolyzing] OS=Homo sapiens GN=GMPS - [GUAA_HUMAN]	2.86	2	2	2	2	594	65.8875	7.47412
Q96PK6	RNA-binding protein 14 OS=Homo sapiens GN=RBM14 PE=1 SV=2 - [RBM14_HUMAN]	2.84	2	2	2	4	669	69.4489	9.67139
Q9Y230	RuvB-like 2 OS=Homo sapiens GN=RUVBL2 PE=1 SV=3 - [RUVB2_HUMAN]	2.81	3	1	1	2	463	51.1246	5.64307
Q9UQ80	Proliferation-associated protein 2G4 OS=Homo sapiens GN=PA2G4 PE=1 SV=3 - [PA2G4_HUMAN]	2.79	1	1	1	1	394	43.7592	6.55127
Q9NZI8	Insulin-like growth factor 2 mRNA-binding protein 1 OS=Homo sapiens GN=IGF2BP1 PE=1 SV=2 - [IF2B1_HUMAN]	2.77	2	2	2	4	577	63.4412	9.20264
Q8N684	Cleavage and polyadenylation specificity factor subunit 7 OS=Homo sapiens GN=CPSF7 PE=1 SV=1 - [CPSF7_HUMAN]	2.76	4	1	1	2	471	52.0183	8.00146
P12004	Proliferating cell nuclear antigen OS=Homo sapiens GN=PCNA PE=1 SV=1 - [PCNA_HUMAN]	2.68	1	1	1	1	261	28.7503	4.69092
Q9Y5B9	FACT complex subunit SPT16 OS=Homo sapiens GN=SUPT16H PE=1 SV=1 - [SP16H_HUMAN]	2.67	1	3	3	5	1047	119.838	5.65576
B7ZMI3	ITPR1 protein OS=Homo sapiens GN=ITPR1 PE=2 SV=1 - [B7ZMI3_HUMAN]	2.64	9	1	1	1	721	81.8955	6.15088
Q9H7B2	Ribosome production factor 2 homolog OS=Homo sapiens GN=RPF2 PE=1 SV=2 - [RPF2_HUMAN]	2.61	1	1	1	1	306	35.5602	9.99365
P33992	DNA replication licensing factor MCM5 OS=Homo sapiens GN=MCM5 PE=1 SV=5 - [MCM5_HUMAN]	2.59	4	2	2	4	734	82.2332	8.36768
P36578	60S ribosomal protein L4 OS=Homo sapiens GN=RPL4 PE=1 SV=5 - [RL4_HUMAN]	2.58	3	1	1	2	427	47.6674	11.063
Q16630	Cleavage and polyadenylation specificity factor subunit 6 OS=Homo sapiens GN=CPSF6 PE=1 SV=2 - [CPSF6_HUMAN]	2.54	4	1	1	2	551	59.1734	7.15186
P12270	Nucleoprotein TPR OS=Homo sapiens GN=TPR PE=1 SV=3 - [TPR_HUMAN]	2.54	2	5	5	10	2363	267.131	5.021
O75643	U5 small nuclear ribonucleoprotein 200 kDa helicase OS=Homo sapiens GN=SNRNP200 PE=1 SV=2 - [U520_HUMAN]	2.48	4	5	5	8	2136	244.353	6.06201
Q9UBX7	Kallikrein-11 OS=Homo sapiens GN=KLK11 PE=1 SV=2 - [KLK11_HUMAN]	2.48	1	1	1	1	282	31.0388	8.93896
O43684	Mitotic checkpoint protein BUB3 OS=Homo sapiens GN=BUB3 PE=1 SV=1 - [BUB3_HUMAN]	2.44	1	1	1	1	328	37.1312	6.84424
Q969G3	SWI/SNF-related matrix-associated actin-dependent regulator of chromatin subfamily E member 1 OS=Homo sapiens GN=SMARCE1 PE=1 SV=2 - [SMCE1_HUMAN]	2.43	8	1	1	2	411	46.6206	4.88135
O15391	Transcription factor YY2 OS=Homo sapiens GN=YY2 PE=2 SV=1 - [TYY2_HUMAN]	2.42	2	1	1	2	372	41.3211	6.17627
Q9H6J7	UPF0705 protein C11orf49 OS=Homo sapiens GN=C11orf49 PE=2 SV=2 - [CK049_HUMAN]	2.42	1	1	1	1	331	37.3294	5.32568
P39656	Dolichyl-diphosphooligosaccharide--protein glycosyltransferase 48 kDa subunit OS=Homo sapiens GN=DDOST PE=1 SV=4 - [OST48_HUMAN]	2.41	4	1	1	2	456	50.769	6.55127
P40939	Trifunctional enzyme subunit alpha, mitochondrial OS=Homo sapiens GN=HADHA PE=1 SV=2 - [ECHA_HUMAN]	2.36	1	2	2	3	763	82.9469	9.0415
Q86VP6	Cullin-associated NEDD8-dissociated protein 1 OS=Homo sapiens GN=CAND1 PE=1 SV=2 - [CAND1_HUMAN]	2.36	5	3	3	6	1230	136.289	5.78271
P49711	Transcriptional repressor CTCF OS=Homo sapiens GN=CTCF PE=1 SV=1 - [CTCF_HUMAN]	2.34	2	2	2	3	727	82.7324	6.96143
P12268	Inosine-5'-monophosphate dehydrogenase 2 OS=Homo sapiens GN=IMPDH2 PE=1 SV=2 - [IMDH2_HUMAN]	2.33	1	1	1	1	514	55.7696	6.90283
P13010	X-ray repair cross-complementing protein 5 OS=Homo sapiens GN=XRCC5 PE=1 SV=3 - [XRCC5_HUMAN]	2.32	1	2	2	3	732	82.6523	5.80811
O43929	Origin recognition complex subunit 4 OS=Homo sapiens GN=ORC4 PE=1 SV=2 - [ORC4_HUMAN]	2.29	3	1	1	2	436	50.3451	8.00146
Q14683	Structural maintenance of chromosomes protein 1A OS=Homo sapiens GN=SMC1A PE=1 SV=2 - [SMC1A_HUMAN]	2.27	2	3	3	4	1233	143.144	7.63525
Q3ZCQ8	Mitochondrial import inner membrane translocase subunit TIM50 OS=Homo sapiens GN=TIMM50 PE=1 SV=2 - [TIM50_HUMAN]	2.27	5	1	1	2	353	39.6215	8.36768
Q14807	Kinesin-like protein KIF22 OS=Homo sapiens GN=KIF22 PE=1 SV=5 - [KIF22_HUMAN]	2.26	1	1	1	1	665	73.2167	9.45166
Q99615	DnaJ homolog subfamily C member 7 OS=Homo sapiens GN=DNAJC7 PE=1 SV=2 - [DNJC7_HUMAN]	2.23	12	1	1	2	494	56.4047	6.96143
P13797	Plastin-3 OS=Homo sapiens GN=PLS3 PE=1 SV=4 - [PLST_HUMAN]	2.22	4	1	1	2	630	70.7662	5.60498
P42704	Leucine-rich PPR motif-containing protein, mitochondrial OS=Homo sapiens GN=LRPPRC PE=1 SV=3 - [LPPRC_HUMAN]	2.22	3	3	3	6	1394	157.805	6.12549
P35579	Myosin-9 OS=Homo sapiens GN=MYH9 PE=1 SV=4 - [MYH9_HUMAN]	2.19	7	4	4	6	1960	226.392	5.60498
O00442	RNA 3'-terminal phosphate cyclase OS=Homo sapiens GN=RTCA PE=1 SV=1 - [RTCA_HUMAN]	2.19	1	1	1	1	366	39.3114	7.85498
P12532	Creatine kinase U-type, mitochondrial OS=Homo sapiens GN=CKMT1A PE=1 SV=1 - [KCRU_HUMAN]	2.16	10	1	1	2	417	47.0072	8.33838
Q09666	Neuroblast differentiation-associated protein AHNAK OS=Homo sapiens GN=AHNAK PE=1 SV=2 - [AHNK_HUMAN]	2.14	1	1	1	2	5890	628.699	6.15088
Q01844	RNA-binding protein EWS OS=Homo sapiens GN=EWSR1 PE=1 SV=1 - [EWS_HUMAN]	2.13	1	1	1	1	656	68.4357	9.33447
Q96JP5	E3 ubiquitin-protein ligase ZFP91 OS=Homo sapiens GN=ZFP91 PE=1 SV=1 - [ZFP91_HUMAN]	2.11	2	1	1	2	570	63.4057	7.35693
Q9NVA2	Septin-11 OS=Homo sapiens GN=SEPT11 PE=1 SV=3 - [SEP11_HUMAN]	2.1	21	1	1	2	429	49.3672	6.81494
P11387	DNA topoisomerase 1 OS=Homo sapiens GN=TOP1 PE=1 SV=2 - [TOP1_HUMAN]	2.09	1	2	2	4	765	90.6689	9.30518
P23526	Adenosylhomocysteinase OS=Homo sapiens GN=AHCY PE=1 SV=4 - [SAHH_HUMAN]	2.08	1	1	1	1	432	47.6852	6.34131
Q8N1F7	Nuclear pore complex protein Nup93 OS=Homo sapiens GN=NUP93 PE=1 SV=2 - [NUP93_HUMAN]	2.08	8	2	2	4	819	93.4296	5.71924
P40926	Malate dehydrogenase, mitochondrial OS=Homo sapiens GN=MDH2 PE=1 SV=3 - [MDHM_HUMAN]	2.07	1	1	1	1	338	35.4807	8.67529
Q14781	Chromobox protein homolog 2 OS=Homo sapiens GN=CBX2 PE=1 SV=2 - [CBX2_HUMAN]	2.07	1	1	1	1	532	56.0461	10.0083
K7ENW7	DNA (cytosine-5)-methyltransferase 1 (Fragment) OS=Homo sapiens GN=DNMT1 PE=1 SV=1 - [K7ENW7_HUMAN]	2.06	4	1	1	1	389	43.3599	9.80322
Q9NR56	Muscleblind-like protein 1 OS=Homo sapiens GN=MBNL1 PE=1 SV=2 - [MBNL1_HUMAN]	2.06	1	1	1	1	388	41.79	8.89502
Q15637	Splicing factor 1 OS=Homo sapiens GN=SF1 PE=1 SV=4 - [SF01_HUMAN]	2.03	8	1	1	2	639	68.2859	8.98291
Q9H8H2	Probable ATP-dependent RNA helicase DDX31 OS=Homo sapiens GN=DDX31 PE=1 SV=2 - [DDX31_HUMAN]	2	2	1	1	2	851	94.0286	9.99365
Q8WXA9	Splicing regulatory glutamine/lysine-rich protein 1 OS=Homo sapiens GN=SREK1 PE=1 SV=1 - [SREK1_HUMAN]	1.97	1	1	1	1	508	59.345	10.3892
P56182	Ribosomal RNA processing protein 1 homolog A OS=Homo sapiens GN=RRP1 PE=1 SV=1 - [RRP1_HUMAN]	1.95	1	1	1	1	461	52.8066	9.33447
O75390	Citrate synthase, mitochondrial OS=Homo sapiens GN=CS PE=1 SV=2 - [CISY_HUMAN]	1.93	9	1	1	2	466	51.6795	8.32373
P61619	Protein transport protein Sec61 subunit alpha isoform 1 OS=Homo sapiens GN=SEC61A1 PE=1 SV=2 - [S61A1_HUMAN]	1.89	2	1	1	1	476	52.2305	8.06006
Q92925	SWI/SNF-related matrix-associated actin-dependent regulator of chromatin subfamily D member 2 OS=Homo sapiens GN=SMARCD2 PE=1 SV=3 - [SMRD2_HUMAN]	1.88	1	1	1	1	531	58.8836	9.64209
Q96P11	Probable 28S rRNA (cytosine-C(5))-methyltransferase OS=Homo sapiens GN=NSUN5 PE=1 SV=2 - [NSUN5_HUMAN]	1.86	5	1	1	2	429	46.6623	8.6167
P57740	Nuclear pore complex protein Nup107 OS=Homo sapiens GN=NUP107 PE=1 SV=1 - [NU107_HUMAN]	1.84	1	1	1	1	925	106.307	5.42725
Q14839	Chromodomain-helicase-DNA-binding protein 4 OS=Homo sapiens GN=CHD4 PE=1 SV=2 - [CHD4_HUMAN]	1.83	3	3	3	6	1912	217.867	5.85889
Q08945	FACT complex subunit SSRP1 OS=Homo sapiens GN=SSRP1 PE=1 SV=1 - [SSRP1_HUMAN]	1.83	1	1	1	2	709	81.0244	6.87354
O95831	Apoptosis-inducing factor 1, mitochondrial OS=Homo sapiens GN=AIFM1 PE=1 SV=1 - [AIFM1_HUMAN]	1.79	5	1	1	2	613	66.8589	8.95361
P46013	Antigen KI-67 OS=Homo sapiens GN=MKI67 PE=1 SV=2 - [KI67_HUMAN]	1.78	3	4	4	8	3256	358.474	9.45166
P49756	RNA-binding protein 25 OS=Homo sapiens GN=RBM25 PE=1 SV=3 - [RBM25_HUMAN]	1.78	1	1	1	1	843	100.124	6.31592
Q9Y3T9	Nucleolar complex protein 2 homolog OS=Homo sapiens GN=NOC2L PE=1 SV=4 - [NOC2L_HUMAN]	1.74	1	1	1	2	749	84.8662	5.61768
Q14008	Cytoskeleton-associated protein 5 OS=Homo sapiens GN=CKAP5 PE=1 SV=3 - [CKAP5_HUMAN]	1.72	3	3	3	4	2032	225.352	7.79639
H7C022	WD repeat-containing protein 60 (Fragment) OS=Homo sapiens GN=WDR60 PE=1 SV=1 - [H7C022_HUMAN]	1.72	2	1	1	1	522	60.623	6.65381
Q9BXJ9-4	Isoform 2 of N-alpha-acetyltransferase 15, NatA auxiliary subunit OS=Homo sapiens GN=NAA15 - [NAA15_HUMAN]	1.71	2	1	1	1	526	61.5625	8.20654
P30153	Serine/threonine-protein phosphatase 2A 65 kDa regulatory subunit A alpha isoform OS=Homo sapiens GN=PPP2R1A PE=1 SV=4 - [2AAA_HUMAN]	1.7	3	1	1	2	589	65.2669	5.10986
Q9UBD5	Origin recognition complex subunit 3 OS=Homo sapiens GN=ORC3 PE=1 SV=1 - [ORC3_HUMAN]	1.69	3	1	1	2	711	82.2015	7.60596
F5H8D7	Forkhead box protein H1 OS=Homo sapiens GN=FOXH1 PE=4 SV=2 - [F5H8D7_HUMAN]	1.66	2	1	1	1	602	65.9731	5.87158
O15042	U2 snRNP-associated SURP motif-containing protein OS=Homo sapiens GN=U2SURP PE=1 SV=2 - [SR140_HUMAN]	1.65	7	1	1	2	1029	118.219	8.47021
D6RDY0	Tetratricopeptide repeat protein 9A (Fragment) OS=Homo sapiens GN=TTC9 PE=4 SV=3 - [D6RDY0_HUMAN]	1.65	8	1	1	1	666	77.2486	7.57666
Q15061	WD repeat-containing protein 43 OS=Homo sapiens GN=WDR43 PE=1 SV=3 - [WDR43_HUMAN]	1.62	1	1	1	2	677	74.8434	5.56689
Q8NFW8	N-acylneuraminate cytidylyltransferase OS=Homo sapiens GN=CMAS PE=1 SV=2 - [NEUA_HUMAN]	1.61	1	1	1	2	434	48.3487	7.92822
Q12788	Transducin beta-like protein 3 OS=Homo sapiens GN=TBL3 PE=1 SV=2 - [TBL3_HUMAN]	1.61	1	1	1	2	808	88.9785	6.90283
O43913	Origin recognition complex subunit 5 OS=Homo sapiens GN=ORC5 PE=1 SV=1 - [ORC5_HUMAN]	1.61	1	1	1	1	435	50.2512	7.73779
Q9UQR0	Sex comb on midleg-like protein 2 OS=Homo sapiens GN=SCML2 PE=1 SV=1 - [SCML2_HUMAN]	1.57	1	1	1	2	700	77.2079	8.54346
Q9H0A0	N-acetyltransferase 10 OS=Homo sapiens GN=NAT10 PE=1 SV=2 - [NAT10_HUMAN]	1.56	3	1	1	2	1025	115.657	8.26514
P49591	Serine--tRNA ligase, cytoplasmic OS=Homo sapiens GN=SARS PE=1 SV=3 - [SYSC_HUMAN]	1.56	1	1	1	1	514	58.7401	6.43018
Q8WYQ5	Microprocessor complex subunit DGCR8 OS=Homo sapiens GN=DGCR8 PE=1 SV=1 - [DGCR8_HUMAN]	1.55	1	1	1	3	773	85.9912	5.94775
O60716	Catenin delta-1 OS=Homo sapiens GN=CTNND1 PE=1 SV=1 - [CTND1_HUMAN]	1.55	33	1	1	2	968	108.103	6.22705
O43143	Putative pre-mRNA-splicing factor ATP-dependent RNA helicase DHX15 OS=Homo sapiens GN=DHX15 PE=1 SV=2 - [DHX15_HUMAN]	1.51	1	1	1	2	795	90.8752	7.45947
O94776	Metastasis-associated protein MTA2 OS=Homo sapiens GN=MTA2 PE=1 SV=1 - [MTA2_HUMAN]	1.5	1	1	1	2	668	74.9757	9.65674
Q13573	SNW domain-containing protein 1 OS=Homo sapiens GN=SNW1 PE=1 SV=1 - [SNW1_HUMAN]	1.49	2	1	1	2	536	61.4565	9.5249
O43395	U4/U6 small nuclear ribonucleoprotein Prp3 OS=Homo sapiens GN=PRPF3 PE=1 SV=2 - [PRPF3_HUMAN]	1.46	1	1	1	1	683	77.4809	9.49561
P29401	Transketolase OS=Homo sapiens GN=TKT PE=1 SV=3 - [TKT_HUMAN]	1.44	2	1	1	1	623	67.8347	7.66455
Q96T37	Putative RNA-binding protein 15 OS=Homo sapiens GN=RBM15 PE=1 SV=2 - [RBM15_HUMAN]	1.43	5	1	1	2	977	107.124	10.0815
Q9UHX1	Poly(U)-binding-splicing factor PUF60 OS=Homo sapiens GN=PUF60 PE=1 SV=1 - [PUF60_HUMAN]	1.43	1	1	1	1	559	59.8376	5.2876
Q9UPP1	Histone lysine demethylase PHF8 OS=Homo sapiens GN=PHF8 PE=1 SV=3 - [PHF8_HUMAN]	1.42	5	1	1	2	1060	117.79	8.71924
Q15459	Splicing factor 3A subunit 1 OS=Homo sapiens GN=SF3A1 PE=1 SV=1 - [SF3A1_HUMAN]	1.39	1	1	1	1	793	88.8305	5.22412
H7C1M2	Protein SON (Fragment) OS=Homo sapiens GN=SON PE=1 SV=1 - [H7C1M2_HUMAN]	1.38	10	1	1	2	1454	159.92	9.12939
P04843	Dolichyl-diphosphooligosaccharide--protein glycosyltransferase subunit 1 OS=Homo sapiens GN=RPN1 PE=1 SV=1 - [RPN1_HUMAN]	1.32	2	1	1	2	607	68.5268	6.37939
P27816	Microtubule-associated protein 4 OS=Homo sapiens GN=MAP4 PE=1 SV=3 - [MAP4_HUMAN]	1.3	10	1	1	2	1152	120.93	5.42725
Q8NE71	ATP-binding cassette sub-family F member 1 OS=Homo sapiens GN=ABCF1 PE=1 SV=2 - [ABCF1_HUMAN]	1.3	3	1	1	2	845	95.8665	6.80029
Q9H307	Pinin OS=Homo sapiens GN=PNN PE=1 SV=4 - [PININ_HUMAN]	1.26	2	1	1	2	717	81.565	7.13721
Q9H0D6	5'-3' exoribonuclease 2 OS=Homo sapiens GN=XRN2 PE=1 SV=1 - [XRN2_HUMAN]	1.26	1	1	1	1	950	108.513	7.47412
O75400	Pre-mRNA-processing factor 40 homolog A OS=Homo sapiens GN=PRPF40A PE=1 SV=2 - [PR40A_HUMAN]	1.25	3	1	1	2	957	108.737	7.56201
P49327	Fatty acid synthase OS=Homo sapiens GN=FASN PE=1 SV=3 - [FAS_HUMAN]	1.15	4	3	3	5	2511	273.254	6.44287
P02768	Serum albumin OS=Homo sapiens GN=ALB PE=1 SV=2 - [ALBU_HUMAN]	1.15	6	1	1	2	609	69.3215	6.27783
O00411	DNA-directed RNA polymerase, mitochondrial OS=Homo sapiens GN=POLRMT PE=1 SV=2 - [RPOM_HUMAN]	1.14	2	1	1	2	1230	138.532	8.98291
Q9UG63	ATP-binding cassette sub-family F member 2 OS=Homo sapiens GN=ABCF2 PE=1 SV=2 - [ABCF2_HUMAN]	1.12	2	1	1	2	623	71.2446	7.37158
O75152	Zinc finger CCCH domain-containing protein 11A OS=Homo sapiens GN=ZC3H11A PE=1 SV=3 - [ZC11A_HUMAN]	1.11	3	1	1	2	810	89.076	8.36768
P49916	DNA ligase 3 OS=Homo sapiens GN=LIG3 PE=1 SV=2 - [DNLI3_HUMAN]	1.09	2	1	1	2	1009	112.835	9.01221
O14654	Insulin receptor substrate 4 OS=Homo sapiens GN=IRS4 PE=1 SV=1 - [IRS4_HUMAN]	1.03	1	1	1	1	1257	133.685	8.44092
Q63HK3	Zinc finger protein with KRAB and SCAN domains 2 OS=Homo sapiens GN=ZKSCAN2 PE=1 SV=2 - [ZKSC2_HUMAN]	1.03	1	1	1	1	967	110.871	8.35303
Q8WWK9	Cytoskeleton-associated protein 2 OS=Homo sapiens GN=CKAP2 PE=1 SV=1 - [CKAP2_HUMAN]	1.02	1	1	1	1	683	76.9389	9.40771
P54886	Delta-1-pyrroline-5-carboxylate synthase OS=Homo sapiens GN=ALDH18A1 PE=1 SV=2 - [P5CS_HUMAN]	1.01	2	1	1	2	795	87.2475	7.12256
Q8WTT2	Nucleolar complex protein 3 homolog OS=Homo sapiens GN=NOC3L PE=1 SV=1 - [NOC3L_HUMAN]	1	1	1	1	1	800	92.4896	9.17334
Q15393	Splicing factor 3B subunit 3 OS=Homo sapiens GN=SF3B3 PE=1 SV=4 - [SF3B3_HUMAN]	0.99	1	1	1	2	1217	135.492	5.26221
P55197-1	Isoform 1 of Protein AF-10 OS=Homo sapiens GN=MLLT10 - [AF10_HUMAN]	0.97	2	1	1	1	1027	108.959	8.38232
Q14566	DNA replication licensing factor MCM6 OS=Homo sapiens GN=MCM6 PE=1 SV=1 - [MCM6_HUMAN]	0.97	1	1	1	2	821	92.8312	5.41455
Q1KMD3	Heterogeneous nuclear ribonucleoprotein U-like protein 2 OS=Homo sapiens GN=HNRNPUL2 PE=1 SV=1 - [HNRL2_HUMAN]	0.94	2	1	1	2	747	85.0522	4.90674
P55198	Protein AF-17 OS=Homo sapiens GN=MLLT6 PE=1 SV=2 - [AF17_HUMAN]	0.91	2	1	1	2	1093	112.006	8.6167
Q12769	Nuclear pore complex protein Nup160 OS=Homo sapiens GN=NUP160 PE=1 SV=3 - [NU160_HUMAN]	0.91	1	1	1	1	1436	162.017	5.50342
O60841	Eukaryotic translation initiation factor 5B OS=Homo sapiens GN=EIF5B PE=1 SV=4 - [IF2P_HUMAN]	0.9	2	1	1	2	1220	138.742	5.49072
A1X283	SH3 and PX domain-containing protein 2B OS=Homo sapiens GN=SH3PXD2B PE=1 SV=3 - [SPD2B_HUMAN]	0.88	1	1	1	2	911	101.516	8.68994
P49790	Nuclear pore complex protein Nup153 OS=Homo sapiens GN=NUP153 PE=1 SV=2 - [NU153_HUMAN]	0.88	3	1	1	2	1475	153.843	8.73389
Q13435	Splicing factor 3B subunit 2 OS=Homo sapiens GN=SF3B2 PE=1 SV=2 - [SF3B2_HUMAN]	0.78	3	1	1	2	895	100.165	5.66846
Q92621	Nuclear pore complex protein Nup205 OS=Homo sapiens GN=NUP205 PE=1 SV=3 - [NU205_HUMAN]	0.75	1	1	1	1	2012	227.776	6.18896
Q8N2Y8	Iporin OS=Homo sapiens GN=RUSC2 PE=1 SV=3 - [RUSC2_HUMAN]	0.73	1	1	1	1	1516	161.125	6.62451
Q8N3U4	Cohesin subunit SA-2 OS=Homo sapiens GN=STAG2 PE=1 SV=3 - [STAG2_HUMAN]	0.73	1	1	1	1	1231	141.235	5.42725
O14776	Transcription elongation regulator 1 OS=Homo sapiens GN=TCERG1 PE=1 SV=2 - [TCRG1_HUMAN]	0.73	1	1	1	1	1098	123.823	8.646
O60241	Brain-specific angiogenesis inhibitor 2 OS=Homo sapiens GN=BAI2 PE=2 SV=2 - [BAI2_HUMAN]	0.69	5	1	1	4	1585	172.544	7.41553
O15197	Ephrin type-B receptor 6 OS=Homo sapiens GN=EPHB6 PE=1 SV=4 - [EPHB6_HUMAN]	0.69	1	1	1	1	1021	110.63	6.65381
Q9NPP4	NLR family CARD domain-containing protein 4 OS=Homo sapiens GN=NLRC4 PE=1 SV=2 - [NLRC4_HUMAN]	0.68	1	1	1	1	1024	116.085	6.771
Q9UQE7	Structural maintenance of chromosomes protein 3 OS=Homo sapiens GN=SMC3 PE=1 SV=2 - [SMC3_HUMAN]	0.66	1	1	1	2	1217	141.454	7.18115
Q9BZH6	WD repeat-containing protein 11 OS=Homo sapiens GN=WDR11 PE=1 SV=1 - [WDR11_HUMAN]	0.65	1	1	1	1	1224	136.598	6.91748
Q8WXE0	Caskin-2 OS=Homo sapiens GN=CASKIN2 PE=1 SV=2 - [CSKI2_HUMAN]	0.58	3	1	1	2	1202	126.705	7.09326
Q5SW79	Centrosomal protein of 170 kDa OS=Homo sapiens GN=CEP170 PE=1 SV=1 - [CE170_HUMAN]	0.57	5	1	1	2	1584	175.187	7.10791
Q8NI27	THO complex subunit 2 OS=Homo sapiens GN=THOC2 PE=1 SV=2 - [THOC2_HUMAN]	0.56	1	1	1	2	1593	182.659	8.44092
Q9Y490	Talin-1 OS=Homo sapiens GN=TLN1 PE=1 SV=3 - [TLN1_HUMAN]	0.55	1	1	1	2	2541	269.599	6.07471
Q00610	Clathrin heavy chain 1 OS=Homo sapiens GN=CLTC PE=1 SV=5 - [CLH1_HUMAN]	0.54	1	1	1	1	1675	191.493	5.69385
Q14690	Protein RRP5 homolog OS=Homo sapiens GN=PDCD11 PE=1 SV=3 - [RRP5_HUMAN]	0.53	1	1	1	2	1871	208.57	8.86572
P51532	Transcription activator BRG1 OS=Homo sapiens GN=SMARCA4 PE=1 SV=2 - [SMCA4_HUMAN]	0.49	5	1	1	2	1647	184.53	7.88428
Q9HCJ0	Trinucleotide repeat-containing gene 6C protein OS=Homo sapiens GN=TNRC6C PE=1 SV=3 - [TNR6C_HUMAN]	0.47	1	1	1	1	1690	175.857	6.96143
Q13813	Spectrin alpha chain, non-erythrocytic 1 OS=Homo sapiens GN=SPTAN1 PE=1 SV=3 - [SPTN1_HUMAN]	0.44	3	1	1	2	2472	284.364	5.35107
Q6P2Q9	Pre-mRNA-processing-splicing factor 8 OS=Homo sapiens GN=PRPF8 PE=1 SV=2 - [PRP8_HUMAN]	0.34	1	1	1	2	2335	273.427	8.83643
Q5UIP0	Telomere-associated protein RIF1 OS=Homo sapiens GN=RIF1 PE=1 SV=2 - [RIF1_HUMAN]	0.28	1	1	1	1	2472	274.294	5.51611
Q15149	Plectin OS=Homo sapiens GN=PLEC PE=1 SV=3 - [PLEC_HUMAN]	0.15	3	1	1	2	4684	531.466	5.96045
